# Supplementary material for: SCL14 Inhibits the Functions of the NAC043–MYB61 Signaling Cascade to Reduce the Lignin Content in Autotetraploid Populus hopeiensis
Source: Int J Mol Sci. 2023 Mar 18;24(6):5809. doi: 10.3390/ijms24065809 (PMC10051758; doi:10.3390/ijms24065809)
Supplement: Supplementary file 1 [file ijms-24-05809-s001.zip › Supplemental Tables.xlsx]

## Sheet: Table S1
Table S1 Statistics of all samples transcriptome sequencing.
Sample ID	Clean reads	Clean bases	Q20 (%)	Q30 (%)	GC (%)
D3-1	24932186	7440501484	98.16	94.56	45.63
D3-2	22142141	6603733974	98.21	94.68	45.75
D3-3	23755587	7074223714	98.31	94.85	45.59
T3-1	23322671	6930200620	98.18	94.54	45.61
T3-2	20700832	6182669476	98.24	94.68	45.36
T3-3	19910306	5938186080	98.15	94.49	45.39
D6-1	20094607	6006669898	98.29	94.8	44.36
D6-2	20209242	6043045100	98.31	94.89	44.37
D6-3	20192979	6036961188	98.4	95.07	44.44
T6-1	20740646	6199219748	98.34	94.92	44.56
T6-2	19601179	5853603318	98.36	94.93	44.58
T6-3	21924850	6549335120	98.38	94.98	44.44
D9-1	24440605	7240620640	98.01	94.31	45.61
D9-2	21559042	6434636760	98.04	94.25	45.4
D9-3	20349801	6075139690	98.12	94.43	45.62
T9-1	25426331	7587618982	98.17	94.5	45.32
T9-2	21848479	6512341822	98.06	94.32	44.73
T9-3	21360804	6361087384	98.27	94.79	44.88
D12-1	21739202	6487980834	97.88	94.08	44.72
D12-2	30541996	9125340536	97.63	93.53	44.51
D12-3	19680178	5878742166	97.74	93.78	44.38
T12-1	28754010	8589878582	97.62	93.54	44.76
T12-2	21085471	6300499178	97.93	94.17	44.42
T12-3	23600546	7050144062	97.74	93.77	44.36
Notes: D3-1, D3-2 and D3-3 represent three repetitions of three-month-old diploid P. hopeiensis; T3-1, T3-2 and T3-3 represent three repetitions of three-month-old tetraploid P. hopeiensis; D6-1, D6-2 and D6-3 represent three repetitions of six-month-old diploid P. hopeiensis; T6-1, T6-2 and T6-3 represent three repetitions of six-month-old tetraploid P. hopeiensis; D9-1, D9-2 and D9-3 represent …

## Sheet: Table S2
Table S2 Statistics of alignment rates to the reference genome for each sample.
Sample ID	Total Reads	Mapped Reads	Uniq Mapped Reads	Multiple Map Reads	Reads Map to '+'	Reads Map to '-'
D3-1	49864372	41,773,340 (83.77%)	37,494,561 (75.19%)	4,278,779 (8.58%)	23,801,819 (47.73%)	23,794,091 (47.72%)
D3-2	44284282	37,019,023 (83.59%)	32,863,710 (74.21%)	4,155,313 (9.38%)	21,385,150 (48.29%)	21,397,933 (48.32%)
D3-3	47511174	39,865,388 (83.91%)	35,423,976 (74.56%)	4,441,412 (9.35%)	22,885,991 (48.17%)	22,904,793 (48.21%)
T3-1	46645342	39,003,339 (83.62%)	34,560,153 (74.09%)	4,443,186 (9.53%)	22,472,529 (48.18%)	22,490,165 (48.22%)
T3-2	41401664	34,907,953 (84.32%)	31,409,900 (75.87%)	3,498,053 (8.45%)	19,715,217 (47.62%)	19,735,714 (47.67%)
T3-3	39820612	33,006,591 (82.89%)	29,530,485 (74.16%)	3,476,106 (8.73%)	18,826,748 (47.28%)	18,844,099 (47.32%)
D6-1	40189214	37,358,559 (92.96%)	34,010,698 (84.63%)	3,347,861 (8.33%)	20,545,051 (51.12%)	20,553,873 (51.14%)
D6-2	40418484	37,551,337 (92.91%)	34,195,509 (84.60%)	3,355,828 (8.30%)	20,651,564 (51.09%)	20,660,801 (51.12%)
D6-3	40385958	37,488,635 (92.83%)	34,081,792 (84.39%)	3,406,843 (8.44%)	20,653,400 (51.14%)	20,659,336 (51.15%)
T6-1	41481292	38,266,075 (92.25%)	34,798,079 (83.89%)	3,467,996 (8.36%)	21,086,478 (50.83%)	21,100,334 (50.87%)
T6-2	39202358	36,367,428 (92.77%)	32,994,056 (84.16%)	3,373,372 (8.61%)	20,068,586 (51.19%)	20,080,255 (51.22%)
T6-3	43849700	40,763,977 (92.96%)	36,992,443 (84.36%)	3,771,534 (8.60%)	22,481,247 (51.27%)	22,493,968 (51.30%)
D9-1	48881210	40,494,106 (82.84%)	35,762,112 (73.16%)	4,731,994 (9.68%)	23,604,291 (48.29%)	23,557,951 (48.19%)
D9-2	43118084	36,526,674 (84.71%)	32,820,013 (76.12%)	3,706,661 (8.60%)	20,691,646 (47.99%)	20,684,846 (47.97%)
D9-3	40699602	34,262,075 (84.18%)	30,847,270 (75.79%)	3,414,805 (8.39%)	19,445,126 (47.78%)	19,443,570 (47.77%)
T9-1	50852662	43,263,223 (85.08%)	38,773,895 (76.25%)	4,489,328 (8.83%)	24,637,089 (48.45%)	24,639,304 (48.45%)
T9-2	43696958	38,323,827 (87.70%)	34,400,702 (78.73%)	3,923,125 (8.98%)	21,519,448 (49.25%)	21,548,407 (49.31%)
T9-3	42721608	37,415,590 (87.58%)	33,531,333 (78.49%)	3,884,257 (9.09%)	21,099,874 (49.39%)	21,105,561 (49.40%)
D12-1	43478404	39,739,209 (91.40%)	36,119,997 (83.08%)	3,619,212 (8.32%)	21,936,487 (50.45%)	22,024,125 (50.66%)
D12-2	61083992	56,213,221 (92.03%)	51,248,599 (83.90%)	4,964,622 (8.13%)	30,900,617 (50.59%)	31,052,958 (50.84%)
D12-3	39360356	36,199,375 (91.97%)	33,083,238 (84.05%)	3,116,137 (7.92%)	19,867,927 (50.48%)	19,926,386 (50.63%)
T12-1	57508020	52,116,403 (90.62%)	47,461,036 (82.53%)	4,655,367 (8.10%)	28,720,602 (49.94%)	28,908,243 (50.27%)
T12-2	42170942	38,820,920 (92.06%)	35,542,137 (84.28%)	3,278,783 (7.77%)	21,263,202 (50.42%)	21,359,803 (50.65%)
T12-3	47201092	43,254,830 (91.64%)	39,547,887 (83.79%)	3,706,943 (7.85%)	23,711,132 (50.23%)	23,836,932 (50.50%)
Notes: D3-1, D3-2 and D3-3 represent three repetitions of three-month-old diploid P. hopeiensis; T3-1, T3-2 and T3-3 represent three repetitions of three-month-old tetraploid P. hopeiensis; D6-1, D6-2 and D6-3 represent three repetitions of six-month-old diploid P. hopeiensis; T6-1, T6-2 and T6-3 represent three repetitions of six-month-old tetraploid P. hopeiensis; D9-1, D9-2 and D9-3 represent …

## Sheet: Table S3
Table S3 List of differentially expressed genes identified in the diploids and tetraploids including their FPKM value, functional annotations and fold change and up-down expressed relation among different ploid level materials.
Gene ID	D3 FPKM	T3 FPKM	D6 FPKM	T6 FPKM	D9 FPKM	T9 FPKM	D12 FPKM	T12 FPKM	D3 vs. T3 DESeq2_FDR	D3 vs. T3 DESeq2_log2FC	D3 vs. T3 DESeq2_(FDR_0.05_FC_1.5)_regulated	D6 vs. T6 DESeq2_FDR	D6 vs. T6 DESeq2_log2FC	D6 vs. T6 DESeq2_(FDR_0.05_FC_1.5)_regulated	D9 vs. T9 DESeq2_FDR	D9 vs. T9 DESeq2_log2FC	D9 vs. T9 DESeq2_(FDR_0.05_FC_1.5)_regulated	D12 vs. T12 DESeq2_FDR	D12 vs. T12 DESeq2_log2FC	D12 vs. T12 DESeq2_(FDR_0.05_FC_1.5)_regulated	COG class	COG class annotation	GO annotation	KEGG annotation	KEGG pathway annotation	KOG class	KOG class annotation	Pfam annotation	Swiss Prot annotation	eggNOG class	eggNOG class annotation	NR annotation	GO second level annotation
gene-POTOM_000046	4.33437	0.936763	0.969194	0.633672	2.20482	0.327922	0	0.0507887	0.0118509	-1.28587	down	0.898394	-0.144907	normal	--	--	--	--	--	--	[Q]	Secondary metabolites biosynthesis, transport and catabolism	Molecular Function: oxidoreductase activity (GO:0016491);; Molecular Function: metal ion binding (GO:0046872);;	K06892|7.2e-198|pop:112326160|K06892 feruloyl-CoA 6-hydroxylase [EC:1.14.11.61] | (RefSeq) feruloyl CoA ortho-hydroxylase 1-like	Phenylpropanoid biosynthesis (ko00940)	[QR]	Secondary metabolites biosynthesis, transport and catabolism;; General function prediction only	2OG-Fe(II) oxygenase superfamily	Feruloyl CoA ortho-hydroxylase F6H1-3 OS=Ipomoea batatas OX=4120 GN=F6H1-3 PE=1 SV=1	Q	Secondary metabolites biosynthesis, transport and catabolism	feruloyl CoA ortho-hydroxylase F6H1-3-like [Populus alba]	molecular function: catalytic activity (GO:0003824);; molecular function: binding (GO:0005488)
gene-POTOM_000061	0.825439	2.83734	0.697653	0.796644	2.80259	5.26292	0	0.0582857	0.043671	1.112	up	--	--	--	0.814148	0.412242	normal	--	--	--	--	--	Cellular Component: integral component of membrane (GO:0016021);;	K23518|4.4e-11|jcu:105649185|K23518 O-acetyl-ADP-ribose deacetylase [EC:3.1.1.106] | (RefSeq) uncharacterized protein LOC105649185 isoform X1	--	--	--	--	--	--	--	uncharacterized protein LOC118049778 [Populus alba]	cellular component: membrane (GO:0016020);; cellular component: membrane part (GO:0044425)
gene-POTOM_000097	5.79794	4.45491	8.79216	8.28956	4.68219	5.384	4.88635	10.7224	0.540635	-0.331416	normal	0.973649	-0.0571224	normal	0.994824	0.100094	normal	0.000406637	0.803885	up	--	--	Molecular Function: ubiquitin-protein transferase activity (GO:0004842);;	K10260|2.0e-08|cre:CHLREDRAFT_205525|K10260 F-box and WD-40 domain protein 7 | (RefSeq) predicted protein	Ubiquitin mediated proteolysis (ko04120)	[S]	Function unknown	U-box domain	Putative E3 ubiquitin-protein ligase LIN-2 OS=Lotus japonicus OX=34305 GN=LIN PE=1 SV=1	S	Function unknown	putative E3 ubiquitin-protein ligase LIN-2 [Populus alba]	molecular function: catalytic activity (GO:0003824)
gene-POTOM_000099	5.44643	1.50227	3.76179	2.31024	3.10965	2.8384	0.103644	0.106621	0.0143957	-1.21589	down	0.573076	-0.340112	normal	0.996356	-0.0760349	normal	--	--	--	[I]	Lipid transport and metabolism	Biological Process: lipid metabolic process (GO:0006629);; Cellular Component: integral component of membrane (GO:0016021);;	K10256|6.9e-73|qsu:111998386|K10256 omega-6 fatty acid desaturase / acyl-lipid omega-6 desaturase (Delta-12 desaturase) [EC:1.14.19.6 1.14.19.22] | (RefSeq) delta(12)-acyl-lipid-desaturase-like	Biosynthesis of unsaturated fatty acids (ko01040);; Fatty acid metabolism (ko01212)	--	--	Fatty acid desaturase	Delta(12)-acyl-lipid-desaturase OS=Punica granatum OX=22663 GN=FAD12 PE=2 SV=2	I	Lipid transport and metabolism	delta(12)-fatty-acid desaturase FAD2-like [Populus alba]	biological process: metabolic process (GO:0008152);; biological process: single-organism process (GO:0044699);; cellular component: membrane (GO:0016020);; cellular component: membrane part (GO:0044425)
gene-POTOM_000100	16.1791	5.6523	8.40326	7.47052	7.80542	7.57246	0.0762847	0.085111	2.62532e-06	-1.31784	down	0.945649	-0.110362	normal	0.998472	-0.0334224	normal	--	--	--	[I]	Lipid transport and metabolism	Biological Process: lipid metabolic process (GO:0006629);; Cellular Component: integral component of membrane (GO:0016021);; Molecular Function: oxidoreductase activity, acting on paired donors, with oxidation of a pair of donors resulting in the reduction of molecular oxygen to two molecules of water (GO:0016717);;	K10256|1.1e-188|qsu:111998386|K10256 omega-6 fatty acid desaturase / acyl-lipid omega-6 desaturase (Delta-12 desaturase) [EC:1.14.19.6 1.14.19.22] | (RefSeq) delta(12)-acyl-lipid-desaturase-like	Biosynthesis of unsaturated fatty acids (ko01040);; Fatty acid metabolism (ko01212)	--	--	Fatty acid desaturase	Delta(12)-acyl-lipid-desaturase OS=Punica granatum OX=22663 GN=FAD12 PE=2 SV=2	I	Lipid transport and metabolism	delta(12)-acyl-lipid-desaturase-like [Populus alba]	biological process: metabolic process (GO:0008152);; biological process: single-organism process (GO:0044699);; cellular component: membrane (GO:0016020);; cellular component: membrane part (GO:0044425);; molecular function: catalytic activity (GO:0003824)
gene-POTOM_000101	3.70502	0.619431	3.25159	2.07596	2.06451	1.09005	0	0	2.06967e-06	-1.83599	down	0.59398	-0.330224	normal	0.762512	-0.453268	normal	--	--	--	[I]	Lipid transport and metabolism	Biological Process: lipid metabolic process (GO:0006629);; Cellular Component: integral component of membrane (GO:0016021);; Molecular Function: oxidoreductase activity, acting on paired donors, with oxidation of a pair of donors resulting in the reduction of molecular oxygen to two molecules of water (GO:0016717);;	K10256|3.0e-186|qsu:111998386|K10256 omega-6 fatty acid desaturase / acyl-lipid omega-6 desaturase (Delta-12 desaturase) [EC:1.14.19.6 1.14.19.22] | (RefSeq) delta(12)-acyl-lipid-desaturase-like	Biosynthesis of unsaturated fatty acids (ko01040);; Fatty acid metabolism (ko01212)	--	--	Fatty acid desaturase	Delta(12)-acyl-lipid-desaturase OS=Punica granatum OX=22663 GN=FAD12 PE=2 SV=2	I	Lipid transport and metabolism	delta(12)-acyl-lipid-desaturase-like [Populus alba]	biological process: metabolic process (GO:0008152);; biological process: single-organism process (GO:0044699);; cellular component: membrane (GO:0016020);; cellular component: membrane part (GO:0044425);; molecular function: catalytic activity (GO:0003824)
gene-POTOM_000114	2.00767	4.53627	1.54668	1.91195	2.10883	3.83632	0.0261413	0.05047	0.000401444	1.05582	up	0.803322	0.217612	normal	0.380699	0.59073	normal	--	--	--	--		Molecular Function: protein serine/threonine kinase activity (GO:0004674);; Molecular Function: ATP binding (GO:0005524);; Cellular Component: integral component of membrane (GO:0016021);;	K13416|1.2e-56|aip:107631617|K13416 brassinosteroid insensitive 1-associated receptor kinase 1 [EC:2.7.10.1 2.7.11.1] | (RefSeq) BRASSINOSTEROID INSENSITIVE 1-associated receptor kinase 1 isoform X1	MAPK signaling pathway - plant (ko04016);; Plant hormone signal transduction (ko04075);; Plant-pathogen interaction (ko04626)	--	--	Protein kinase domain	G-type lectin S-receptor-like serine/threonine-protein kinase LECRK3 OS=Oryza sativa subsp. indica OX=39946 GN=LECRK3 PE=3 SV=2	T	Signal transduction mechanisms	G-type lectin S-receptor-like serine/threonine-protein kinase LECRK3 [Populus alba]	molecular function: catalytic activity (GO:0003824);; biological process: metabolic process (GO:0008152);; biological process: cellular process (GO:0009987);; molecular function: binding (GO:0005488);; cellular component: membrane (GO:0016020);; cellular component: membrane part (GO:0044425)
gene-POTOM_000131	3.881	3.26303	2.82903	5.03257	1.16653	1.46041	1.12887	1.24069	0.968077	-0.178858	normal	0.00705874	0.632347	up	0.984727	0.174575	normal	0.960215	0.0642911	normal	--	--	Molecular Function: UDP-glycosyltransferase activity (GO:0008194);;	K23260|2.9e-72|egr:104453761|K23260 scopoletin glucosyltransferase [EC:2.4.1.128] | (RefSeq) scopoletin glucosyltransferase	Phenylpropanoid biosynthesis (ko00940)	[GC]	Carbohydrate transport and metabolism;; Energy production and conversion	UDP-glucoronosyl and UDP-glucosyl transferase	UDP-glycosyltransferase 92A1 OS=Arabidopsis thaliana OX=3702 GN=UGT92A1 PE=2 SV=1	G	Carbohydrate transport and metabolism	UDP-glycosyltransferase 92A1-like [Populus alba]	molecular function: catalytic activity (GO:0003824)
gene-POTOM_000152	16.6912	10.0158	6.40511	4.7692	15.2708	11.7817	15.326	13.8358	0.0179636	-0.661898	down	0.44288	-0.32126	normal	0.846107	-0.321935	normal	0.822522	-0.133281	normal	[P]	Inorganic ion transport and metabolism	Molecular Function: copper ion binding (GO:0005507);; Molecular Function: ATP binding (GO:0005524);; Cellular Component: integral component of membrane (GO:0016021);; Molecular Function: cation-transporting ATPase activity (GO:0019829);; Biological Process: metal ion transport (GO:0030001);;	K17686|0.0e+00|pop:7487032|K17686 P-type Cu+ transporter [EC:7.2.2.8] | (RefSeq) copper-transporting ATPase HMA4	MAPK signaling pathway - plant (ko04016)	[P]	Inorganic ion transport and metabolism	E1-E2 ATPase	Copper-transporting ATPase HMA4 OS=Oryza sativa subsp. japonica OX=39947 GN=HMA4 PE=1 SV=1	P	Inorganic ion transport and metabolism	copper-transporting ATPase HMA4-like isoform X2 [Populus alba]	molecular function: binding (GO:0005488);; cellular component: membrane (GO:0016020);; cellular component: membrane part (GO:0044425);; molecular function: catalytic activity (GO:0003824);; molecular function: transporter activity (GO:0005215);; biological process: localization (GO:0051179)
gene-POTOM_000194	6.81583	8.82378	5.62569	9.56475	0.437175	0.308804	0.00976567	0	0.99131	0.0789498	normal	0.0114883	0.59656	up	--	--	--	--	--	--	--	--	Molecular Function: calcium ion binding (GO:0005509);; Molecular Function: calcium-dependent phospholipid binding (GO:0005544);;	K17098|3.5e-172|pop:7487014|K17098 annexin D | (RefSeq) annexin D3	--	[U]	Intracellular trafficking, secretion, and vesicular transport	Annexin	Annexin D3 OS=Arabidopsis thaliana OX=3702 GN=ANN3 PE=2 SV=2	U	Intracellular trafficking, secretion, and vesicular transport	annexin D3 [Populus alba]	molecular function: binding (GO:0005488)
gene-POTOM_000195	47.9807	42.1359	13.3743	25.3603	0.206477	0.306346	0.0122827	0.0290903	0.997499	-0.0177143	normal	0.00367257	0.681761	up	--	--	--	--	--	--	--	--	Molecular Function: calcium ion binding (GO:0005509);; Molecular Function: calcium-dependent phospholipid binding (GO:0005544);;	K17098|6.9e-173|pop:7496004|K17098 annexin D | (RefSeq) annexin D4	--	[U]	Intracellular trafficking, secretion, and vesicular transport	Annexin	Annexin D4 OS=Arabidopsis thaliana OX=3702 GN=ANN4 PE=1 SV=1	U	Intracellular trafficking, secretion, and vesicular transport	annexin D4 [Populus alba]	molecular function: binding (GO:0005488)
gene-POTOM_000200	3.94037	16.4702	3.03694	2.78349	8.50613	9.92797	3.86642	5.15601	0.00128282	1.42703	up	0.971171	-0.0760289	normal	0.996226	0.0784779	normal	0.470121	0.310643	normal	--	--	Biological Process: defense response (GO:0006952);; Molecular Function: ADP binding (GO:0043531);;	K15078|1.3e-53|tcc:18614561|K15078 structure-specific endonuclease subunit SLX1 [EC:3.6.1.-] | (RefSeq) putative disease resistance protein RGA3	--	[T]	Signal transduction mechanisms	Leucine Rich repeats (2 copies)	Putative disease resistance protein At3g14460 OS=Arabidopsis thaliana OX=3702 GN=At3g14460 PE=3 SV=1	T	Signal transduction mechanisms	putative disease resistance protein RGA3 isoform X1 [Populus alba]	biological process: response to stimulus (GO:0050896);; molecular function: binding (GO:0005488)
gene-POTOM_000212	64.8324	24.4346	63.6803	69.1431	27.9131	20.7371	1.52357	1.99827	0.0181952	-1.05859	down	0.910334	0.113799	normal	0.994293	-0.110008	normal	0.816713	0.195987	normal	[E]	Amino acid transport and metabolism	Biological Process: oligopeptide transport (GO:0006857);; Cellular Component: integral component of membrane (GO:0016021);; Molecular Function: transmembrane transporter activity (GO:0022857);;	K14638|1.0e-295|pop:7487006|K14638 solute carrier family 15 (peptide/histidine transporter), member 3/4 | (RefSeq) protein NRT1/ PTR FAMILY 5.4	--	[E]	Amino acid transport and metabolism	POT family	Protein NRT1/ PTR FAMILY 5.4 OS=Arabidopsis thaliana OX=3702 GN=NPF5.4 PE=2 SV=1	E	Amino acid transport and metabolism	protein NRT1/ PTR FAMILY 5.4-like [Populus alba]	biological process: localization (GO:0051179);; cellular component: membrane (GO:0016020);; cellular component: membrane part (GO:0044425);; molecular function: transporter activity (GO:0005215)
gene-POTOM_000266	76.6718	134.833	80.134	100.895	46.9772	60.9175	0	0	0.0238303	0.753414	up	0.431268	0.29061	normal	0.838406	0.277696	normal	--	--	--	--	--	Cellular Component: integral component of membrane (GO:0016021);; Molecular Function: transmembrane transporter activity (GO:0022857);;	K17500|5.9e-49|nto:104085001|K17500 integrin-linked kinase-associated serine/threonine phosphatase 2C [EC:3.1.3.16] | (RefSeq) WAT1-related protein At3g18200 isoform X1	--	--	--	EamA-like transporter family	WAT1-related protein At5g07050 OS=Arabidopsis thaliana OX=3702 GN=At5g07050 PE=2 SV=1	S	Function unknown	WAT1-related protein At5g07050-like [Populus alba]	cellular component: membrane (GO:0016020);; cellular component: membrane part (GO:0044425);; molecular function: transporter activity (GO:0005215);; biological process: localization (GO:0051179)
gene-POTOM_000297	8.53401	20.8935	7.70833	10.315	11.7897	23.6445	0.26875	0.245516	0.00212205	1.10759	up	0.353708	0.346376	normal	0.153442	0.713939	normal	--	--	--	--	--	Biological Process: immune effector process (GO:0002252);; Biological Process: immune system process (GO:0002376);; Cellular Component: cellular_component (GO:0005575);; Cellular Component: intracellular (GO:0005622);; Cellular Component: cell (GO:0005623);; Cellular Component: nucleus (GO:0005634);; Cellular Component: nucleolar ribonuclease P complex (GO:0005655);; Cellular Component: nucleolus…	K11975|1.1e-10|cic:CICLE_v10026144mg|K11975 E3 ubiquitin-protein ligase RNF144 [EC:2.3.2.31] | (RefSeq) hypothetical protein	--	--	--	--	Protein SUPPRESSOR OF GENE SILENCING 3 OS=Solanum lycopersicum OX=4081 GN=SGS3 PE=1 SV=1	S	Function unknown	protein SUPPRESSOR OF GENE SILENCING 3-like isoform X2 [Populus alba]	biological process: immune system process (GO:0002376);; cellular component: cell (GO:0005623);; cellular component: cell part (GO:0044464);; cellular component: organelle (GO:0043226);; cellular component: membrane-enclosed lumen (GO:0031974);; cellular component: macromolecular complex (GO:0032991);; cellular component: organelle part (GO:0044422);; biological process: metabolic process (GO:000…
gene-POTOM_000298	0.408	2.53829	0.394988	0.735988	1.32204	2.00822	0.071172	0.087146	8.43278e-06	1.8028	up	--	--	--	0.990878	0.154446	normal	--	--	--	--	--	Biological Process: immune effector process (GO:0002252);; Biological Process: immune system process (GO:0002376);; Cellular Component: cellular_component (GO:0005575);; Cellular Component: intracellular (GO:0005622);; Cellular Component: cell (GO:0005623);; Cellular Component: nucleus (GO:0005634);; Cellular Component: nucleolar ribonuclease P complex (GO:0005655);; Cellular Component: nucleolus…	K11975|9.3e-11|cic:CICLE_v10026144mg|K11975 E3 ubiquitin-protein ligase RNF144 [EC:2.3.2.31] | (RefSeq) hypothetical protein	--	--	--	--	--	S	Function unknown	hypothetical protein D5086_0000096080 [Populus alba]	biological process: immune system process (GO:0002376);; cellular component: cell (GO:0005623);; cellular component: cell part (GO:0044464);; cellular component: organelle (GO:0043226);; cellular component: membrane-enclosed lumen (GO:0031974);; cellular component: macromolecular complex (GO:0032991);; cellular component: organelle part (GO:0044422);; biological process: metabolic process (GO:000…
gene-POTOM_000322	8.04907	8.05657	1.2377	3.59796	1.37522	1.51863	0	0	0.99858	0.0222901	normal	0.00552508	0.744018	up	0.996334	0.0770356	normal	--	--	--	--	--	Molecular Function: metal ion binding (GO:0046872);;	--	--	--	--	Metallothionein	--	S	Function unknown	metallothionein-like protein type 2 [Populus alba]	molecular function: binding (GO:0005488)
gene-POTOM_000334	2.3398	8.63101	1.98302	2.85031	4.71348	3.07931	2.23863	2.58731	0.00378644	1.31945	up	0.487188	0.355197	normal	0.898938	-0.33049	normal	0.880046	0.14315	normal	[T]	Signal transduction mechanisms	Molecular Function: protein serine/threonine kinase activity (GO:0004674);; Molecular Function: ATP binding (GO:0005524);;	K20716|1.4e-50|crb:17880297|K20716 mitogen-activated protein kinase kinase kinase 17/18 | (RefSeq) mitogen-activated protein kinase kinase kinase 18	MAPK signaling pathway - plant (ko04016)	[T]	Signal transduction mechanisms	Protein kinase domain	Mitogen-activated protein kinase kinase kinase 20 OS=Arabidopsis thaliana OX=3702 GN=MAPKKK20 PE=1 SV=1	T	Signal transduction mechanisms	mitogen-activated protein kinase kinase kinase 19 [Populus tomentosa]	molecular function: catalytic activity (GO:0003824);; biological process: metabolic process (GO:0008152);; biological process: cellular process (GO:0009987);; molecular function: binding (GO:0005488)
gene-POTOM_000335	0.795932	0.284426	0.714491	0.630772	0.255424	0.217101	0.00754233	0	0.0390098	-1.03397	down	0.984112	-0.0550329	normal	--	--	--	--	--	--	--	--	Molecular Function: protein serine/threonine kinase activity (GO:0004674);; Molecular Function: ATP binding (GO:0005524);; Cellular Component: integral component of membrane (GO:0016021);;	K13420|1.1e-10|lang:109329198|K13420 LRR receptor-like serine/threonine-protein kinase FLS2 [EC:2.7.11.1] | (RefSeq) receptor kinase-like protein Xa21	MAPK signaling pathway - plant (ko04016);; Plant-pathogen interaction (ko04626)	--	--	Leucine rich repeat	Putative leucine-rich repeat receptor-like serine/threonine-protein kinase At2g24130 OS=Arabidopsis thaliana OX=3702 GN=At2g24130 PE=3 SV=1	T	Signal transduction mechanisms	putative leucine-rich repeat receptor-like serine/threonine-protein kinase At2g24130 [Populus alba]	molecular function: catalytic activity (GO:0003824);; biological process: metabolic process (GO:0008152);; biological process: cellular process (GO:0009987);; molecular function: binding (GO:0005488);; cellular component: membrane (GO:0016020);; cellular component: membrane part (GO:0044425)
gene-POTOM_000339	22.9452	68.0943	84.8203	89.8943	25.9427	111.37	220.735	243.334	0.196622	0.897954	normal	0.992536	0.0292411	normal	0.0289036	1.11146	up	0.863964	0.120491	normal	[O]	Posttranslational modification, protein turnover, chaperones	Cellular Component: cellular_component (GO:0005575);; Cellular Component: intracellular (GO:0005622);; Cellular Component: cell (GO:0005623);; Cellular Component: nucleus (GO:0005634);; Cellular Component: cytoplasm (GO:0005737);; Biological Process: biological_process (GO:0008150);; Biological Process: response to radiation (GO:0009314);; Biological Process: response to light stimulus (GO:000941…	--	--	[O]	Posttranslational modification, protein turnover, chaperones	DnaJ domain	Chaperone protein dnaJ 8, chloroplastic OS=Arabidopsis thaliana OX=3702 GN=ATJ8 PE=2 SV=1	O	Posttranslational modification, protein turnover, chaperones	chaperone protein dnaJ 8, chloroplastic [Populus alba]	cellular component: cell (GO:0005623);; cellular component: cell part (GO:0044464);; cellular component: organelle (GO:0043226);; biological process: response to stimulus (GO:0050896);; cellular component: organelle part (GO:0044422)
gene-POTOM_000344	3.37002	9.5459	3.48775	3.71556	1.96716	3.03726	0.0619867	0.00766533	5.2919e-05	1.29647	up	0.962824	0.0831293	normal	0.500725	0.474393	normal	--	--	--	[T]	Signal transduction mechanisms	Molecular Function: protein kinase activity (GO:0004672);; Molecular Function: ATP binding (GO:0005524);; Cellular Component: integral component of membrane (GO:0016021);;	K00924|2.7e-34|cqi:110739999|K00924 kinase [EC:2.7.1.-] | (RefSeq) LOW QUALITY PROTEIN: receptor protein kinase TMK1-like	--	[T]	Signal transduction mechanisms	Protein kinase domain	Putative receptor-like protein kinase At1g80870 OS=Arabidopsis thaliana OX=3702 GN=At1g80870 PE=3 SV=1	T	Signal transduction mechanisms	putative receptor-like protein kinase At1g80870 [Populus alba]	molecular function: catalytic activity (GO:0003824);; biological process: metabolic process (GO:0008152);; biological process: cellular process (GO:0009987);; molecular function: binding (GO:0005488);; cellular component: membrane (GO:0016020);; cellular component: membrane part (GO:0044425)
gene-POTOM_000351	2.87417	13.9442	0.95122	2.15923	18.6299	10.3821	7.79738	11.8162	0.000244388	1.56749	up	0.0713482	0.58709	normal	0.807089	-0.414174	normal	0.750281	0.227508	normal	--	--	Molecular Function: transcription factor activity, sequence-specific DNA binding (GO:0003700);; Cellular Component: nucleus (GO:0005634);; Molecular Function: sequence-specific DNA binding (GO:0043565);;	K18835|1.2e-18|spen:107016938|K18835 WRKY transcription factor 2 | (RefSeq) probable WRKY transcription factor 3	Plant-pathogen interaction (ko04626)	--	--	WRKY DNA -binding domain	Probable WRKY transcription factor 40 OS=Arabidopsis thaliana OX=3702 GN=WRKY40 PE=1 SV=1	K	Transcription	probable WRKY transcription factor 40 [Populus alba]	molecular function: nucleic acid binding transcription factor activity (GO:0001071);; biological process: biological regulation (GO:0065007);; cellular component: cell (GO:0005623);; cellular component: organelle (GO:0043226);; cellular component: cell part (GO:0044464);; molecular function: binding (GO:0005488)
gene-POTOM_000356	1.69084	0.897105	0.783461	0.618191	2.6342	2.3239	32.9494	18.7482	0.75428	-0.497122	normal	0.938109	-0.123689	normal	0.976434	-0.175552	normal	1.49816e-05	-0.703073	down	[M]	Cell wall/membrane/envelope biogenesis	Molecular Function: catalytic activity (GO:0003824);;	K09753|1.4e-190|pop:18094265|K09753 cinnamoyl-CoA reductase [EC:1.2.1.44] | (RefSeq) cinnamoyl-CoA reductase 1	Phenylpropanoid biosynthesis (ko00940)	[V]	Defense mechanisms	NAD dependent epimerase/dehydratase family	Cinnamoyl-CoA reductase 1 OS=Arabidopsis thaliana OX=3702 GN=CCR1 PE=1 SV=1	V	Defense mechanisms	cinnamoyl-CoA reductase 2-like [Populus alba]	molecular function: catalytic activity (GO:0003824)
gene-POTOM_000368	15.0831	9.64443	19.8484	17.7238	11.1973	21.7512	0.048725	0.040488	0.604562	-0.500171	normal	0.919698	-0.118019	normal	0.0252476	0.777027	up	--	--	--	--	--	--	--	--	--	--	--	Zinc finger protein 1 OS=Arabidopsis thaliana OX=3702 GN=ZFP1 PE=2 SV=1	S	Function unknown	zinc finger protein 1-like [Populus alba]	--
gene-POTOM_000395	16.6809	54.7916	4.95678	8.32879	48.7555	117.605	5.95073	7.26786	0.00988139	1.22276	up	0.262199	0.458306	normal	0.566173	0.577877	normal	0.769933	0.202474	normal	--	--	Molecular Function: molecular_function (GO:0003674);; Molecular Function: binding (GO:0005488);; Molecular Function: protein binding (GO:0005515);; Molecular Function: carbohydrate binding (GO:0030246);;	K03188|1.2e-48|dcr:108224146|K03188 urease accessory protein | (RefSeq) uncharacterized protein LOC108224146 isoform X1	--	--	--	Phloem protein 2	F-box protein PP2-B10 OS=Arabidopsis thaliana OX=3702 GN=PP2B10 PE=1 SV=1	S	Function unknown	F-box protein PP2-B10-like [Populus alba]	molecular function: binding (GO:0005488)
gene-POTOM_000406	75.5108	50.5853	36.3835	31.2842	71.0657	34.4596	9.4577	8.03934	0.0464003	-0.527453	normal	0.976223	-0.0696878	normal	0.00876877	-0.905936	down	0.703687	-0.196312	normal	[Q]	Secondary metabolites biosynthesis, transport and catabolism	Biological Process: biosynthetic process (GO:0009058);; Molecular Function: transferase activity, transferring acyl groups other than amino-acyl groups (GO:0016747);;	K00660|3.8e-221|pop:7460519|K00660 chalcone synthase [EC:2.3.1.74] | (RefSeq) chalcone synthase 1	Flavonoid biosynthesis (ko00941);; Circadian rhythm - plant (ko04712)	--	--	Chalcone and stilbene synthases, N-terminal domain	Chalcone synthase 1 OS=Camellia sinensis OX=4442 GN=CHS1 PE=2 SV=1	H	Coenzyme transport and metabolism	chalcone synthase 1-like [Populus alba]	biological process: metabolic process (GO:0008152);; molecular function: catalytic activity (GO:0003824)
gene-POTOM_000407	92.7702	76.3263	45.1598	40.8611	71.5319	42.2808	2.97242	1.42883	0.82847	-0.23936	normal	0.985469	-0.053813	normal	0.396727	-0.585618	normal	0.0490605	-0.59495	down	[Q]	Secondary metabolites biosynthesis, transport and catabolism	Biological Process: biosynthetic process (GO:0009058);; Molecular Function: transferase activity, transferring acyl groups other than amino-acyl groups (GO:0016747);;	K00660|3.2e-187|pop:7460520|K00660 chalcone synthase [EC:2.3.1.74] | (RefSeq) chalcone synthase 1	Flavonoid biosynthesis (ko00941);; Circadian rhythm - plant (ko04712)	--	--	Chalcone and stilbene synthases, N-terminal domain	Chalcone synthase 1 OS=Camellia sinensis OX=4442 GN=CHS1 PE=2 SV=1	H	Coenzyme transport and metabolism	chalcone synthase 1-like [Populus alba]	biological process: metabolic process (GO:0008152);; molecular function: catalytic activity (GO:0003824)
gene-POTOM_000435	8.75554	4.15505	3.33104	3.04883	19.1247	22.0942	23.3026	42.6187	0.446613	-0.681446	normal	0.963606	-0.0833726	normal	0.996226	0.0815273	normal	9.29636e-05	0.717113	up	[QV]	Secondary metabolites biosynthesis, transport and catabolism;; Defense mechanisms	Molecular Function: monooxygenase activity (GO:0004497);; Molecular Function: iron ion binding (GO:0005506);; Molecular Function: oxidoreductase activity, acting on paired donors, with incorporation or reduction of molecular oxygen (GO:0016705);; Molecular Function: heme binding (GO:0020037);;	K20619|7.3e-151|dzi:111287838|K20619 cytochrome P450 family 78 subfamily A | (RefSeq) LOW QUALITY PROTEIN: cytochrome P450 78A5-like	--	[Q]	Secondary metabolites biosynthesis, transport and catabolism	Cytochrome P450	Cytochrome P450 78A4 OS=Pinus radiata OX=3347 GN=CYP78A4 PE=2 SV=1	Q	Secondary metabolites biosynthesis, transport and catabolism	cytochrome P450 78A4-like [Populus alba]	molecular function: catalytic activity (GO:0003824);; biological process: metabolic process (GO:0008152);; biological process: single-organism process (GO:0044699);; molecular function: binding (GO:0005488)
gene-POTOM_000445	5.7635	2.03021	2.72803	2.46103	3.33974	0.855224	16.7078	9.88542	0.233686	-0.862117	normal	0.985469	-0.0548439	normal	0.161268	-0.851798	normal	0.0037217	-0.612062	down	--	--	Cellular Component: integral component of membrane (GO:0016021);;	--	--	--	--	Probable lipid transfer	Non-specific lipid transfer protein GPI-anchored 1 OS=Arabidopsis thaliana OX=3702 GN=LTPG1 PE=2 SV=1	S	Function unknown	GPI-anchored protein precursor [Populus alba]	cellular component: membrane (GO:0016020);; cellular component: membrane part (GO:0044425)
gene-POTOM_000448	18.193	79.302	9.06469	10.8846	26.1114	15.0291	11.2555	13.2095	0.00302519	1.38972	up	0.887776	0.174577	normal	0.740206	-0.468578	normal	0.888779	0.141211	normal	--	--	--	--	--	--	--	--	--	S	Function unknown	protein SSUH2 homolog [Populus alba]	--
gene-POTOM_000458	6.26459	14.4027	8.27568	9.33526	4.8154	9.25814	9.1036	10.2473	0.000106788	1.08351	up	0.929476	0.129511	normal	0.292381	0.659269	normal	0.849042	0.136201	normal	--	--	Cellular Component: integral component of membrane (GO:0016021);;	--	--	--	--	--	--	--	--	uncharacterized protein LOC118042517 [Populus alba]	cellular component: membrane (GO:0016020);; cellular component: membrane part (GO:0044425)
gene-POTOM_000461	2.60308	2.75326	5.5739	4.87826	1.95819	3.40222	0.735927	0.734435	0.986345	0.0919099	normal	0.884083	-0.14379	normal	0.0211671	0.664142	up	0.997401	-0.00556635	normal	--	--	Molecular Function: DNA binding (GO:0003677);; Cellular Component: nucleus (GO:0005634);; Cellular Component: host cell nucleus (GO:0042025);; Molecular Function: metal ion binding (GO:0046872);;	K20641|1.2e-09|cvr:CHLNCDRAFT_59250|K20641 Rho GTPase-activating protein 20 | (RefSeq) hypothetical protein	--	--	--	SBP domain	Squamosa promoter-binding-like protein 16 OS=Oryza sativa subsp. japonica OX=39947 GN=SPL16 PE=2 SV=1	K	Transcription	squamosa promoter-binding-like protein 16 [Populus alba]	molecular function: binding (GO:0005488);; cellular component: cell (GO:0005623);; cellular component: organelle (GO:0043226);; cellular component: cell part (GO:0044464);; cellular component: other organism (GO:0044215);; cellular component: other organism part (GO:0044217)
gene-POTOM_000468	18.8623	8.25278	1.45533	0.715142	34.5048	22.2618	13.7363	7.55928	0.507599	-0.668456	normal	0.29318	-0.451837	normal	0.575004	-0.516847	normal	0.0103497	-0.625811	down	--	--	Cellular Component: integral component of membrane (GO:0016021);;	K13496|7.0e-28|atr:18422858|K13496 UDP-glucosyltransferase 73C [EC:2.4.1.-] | (RefSeq) scopoletin glucosyltransferase	Zeatin biosynthesis (ko00908)	--	--	--	--	--	--	uncharacterized protein LOC118043475 [Populus alba]	cellular component: membrane (GO:0016020);; cellular component: membrane part (GO:0044425)
gene-POTOM_000474	6.60168	5.129	5.72856	5.41964	6.21568	5.44042	2.81485	5.19456	0.549425	-0.31894	normal	0.977441	-0.0520583	normal	0.907469	-0.224483	normal	0.0151967	0.621652	up	[FR]	Nucleotide transport and metabolism;; General function prediction only	Molecular Function: hydrolase activity, acting on carbon-nitrogen (but not peptide) bonds (GO:0016810);;	K01487|1.8e-13|qsu:112022104|K01487 guanine deaminase [EC:3.5.4.3] | (RefSeq) probable guanine deaminase	Purine metabolism (ko00230)	[FQ]	Nucleotide transport and metabolism;; Secondary metabolites biosynthesis, transport and catabolism	Amidohydrolase family	--	--	--	5-methylthioadenosine/S-adenosylhomocysteine deaminase-like [Populus alba]	molecular function: catalytic activity (GO:0003824)
gene-POTOM_000497	4.89546	5.60477	8.49862	5.00863	0.992696	0.485111	0	0	0.968396	0.177058	normal	0.00411858	-0.601048	down	0.991268	-0.0808574	normal	--	--	--	[E]	Amino acid transport and metabolism	Molecular Function: serine-type carboxypeptidase activity (GO:0004185);;	K16297|6.5e-239|pop:7482817|K16297 serine carboxypeptidase-like clade II [EC:3.4.16.-] | (RefSeq) serine carboxypeptidase-like 45	--	[OE]	Posttranslational modification, protein turnover, chaperones;; Amino acid transport and metabolism	Serine carboxypeptidase	Serine carboxypeptidase-like 45 OS=Arabidopsis thaliana OX=3702 GN=SCPL45 PE=2 SV=1	O	Posttranslational modification, protein turnover, chaperones	serine carboxypeptidase-like 45 [Populus alba]	molecular function: catalytic activity (GO:0003824);; biological process: metabolic process (GO:0008152)
gene-POTOM_000506	1.19676	2.91723	2.97424	3.61285	1.01831	2.86657	0.195871	0.249768	0.110518	0.914247	normal	0.941094	0.124737	normal	0.0358094	0.99175	up	--	--	--	--	--	--	K22422|7.7e-12|smo:SELMODRAFT_439222|K22422 protein downstream neighbor of Son | (RefSeq) hypothetical protein	--	--	--	SOUL heme-binding protein	--	S	Function unknown	heme-binding protein 2-like [Populus alba]	--
gene-POTOM_000588	7.97916	7.65046	11.8565	8.46944	6.70484	5.52765	7.12438	4.31649	0.993119	-0.036852	normal	0.34702	-0.362493	normal	0.869155	-0.274101	normal	0.00595438	-0.585783	down	--	--	--	--	--	--	--	--	--	--	--	hypothetical protein D5086_0000312640 [Populus alba]	--
gene-POTOM_000591	5.16614	8.59941	0.680493	2.12351	4.20147	6.06573	0.0456223	0	0.949166	0.253164	normal	1.89073e-05	0.962801	up	0.964976	0.227569	normal	--	--	--	--	--	--	--	--	--	--	--	--	--	--	uncharacterized protein LOC118036784 isoform X1 [Populus alba]	--
gene-POTOM_000702	94.3974	207.134	56.43	59.5705	169.063	197.53	441.3	447.23	0.0494138	0.914742	up	0.922503	0.0846917	normal	0.996226	0.0881905	normal	0.98283	0.0170843	normal	--	--	--	K10638|1.1e-13|psom:113321800|K10638 E3 ubiquitin-protein ligase UHRF1 [EC:2.3.2.27] | (RefSeq) uncharacterized protein LOC113321800 isoform X1	--	--	--	Development and cell death domain	DCD domain-containing protein NRP-B OS=Glycine max OX=3847 GN=NRP-B PE=2 SV=1	S	Function unknown	hypothetical protein [Populus tomentosa]	--
gene-POTOM_000736	0.700965	0.276953	0.068062	0.0654897	2.02005	0.916415	7.24367	4.19332	--	--	--	--	--	--	0.337715	-0.711332	normal	0.0139935	-0.593886	down	[T]	Signal transduction mechanisms	Molecular Function: protein serine/threonine phosphatase activity (GO:0004722);; Molecular Function: metal ion binding (GO:0046872);;	K14497|4.8e-216|pop:7467092|K14497 protein phosphatase 2C [EC:3.1.3.16] | (RefSeq) probable protein phosphatase 2C 51	MAPK signaling pathway - plant (ko04016);; Plant hormone signal transduction (ko04075)	[T]	Signal transduction mechanisms	Protein phosphatase 2C	Protein phosphatase 2C 51 OS=Oryza sativa subsp. japonica OX=39947 GN=PP2C51 PE=1 SV=1	T	Signal transduction mechanisms	protein phosphatase 2C 51-like [Populus alba]	molecular function: catalytic activity (GO:0003824);; biological process: metabolic process (GO:0008152);; biological process: cellular process (GO:0009987);; molecular function: binding (GO:0005488)
gene-POTOM_000745	1.2285	14.494	0.080524	0.518041	3.91392	2.83838	0.0224203	0.0261017	1.15076e-11	2.51375	up	--	--	--	0.968553	-0.207762	normal	--	--	--	--	--	Molecular Function: transcription factor activity, sequence-specific DNA binding (GO:0003700);; Cellular Component: nucleus (GO:0005634);; Molecular Function: sequence-specific DNA binding (GO:0043565);;	K13459|1.6e-13|bvg:104889681|K13459 disease resistance protein RPS2 | (RefSeq) disease resistance protein At4g27190	Plant-pathogen interaction (ko04626)	--	--	WRKY DNA -binding domain	Probable WRKY transcription factor 53 OS=Arabidopsis thaliana OX=3702 GN=WRKY53 PE=1 SV=1	K	Transcription	probable WRKY transcription factor 41 [Populus alba]	molecular function: nucleic acid binding transcription factor activity (GO:0001071);; biological process: biological regulation (GO:0065007);; cellular component: cell (GO:0005623);; cellular component: organelle (GO:0043226);; cellular component: cell part (GO:0044464);; molecular function: binding (GO:0005488)
gene-POTOM_000748	0.555027	2.04246	3.20514	2.8499	0.792545	1.47157	9.74767	8.78005	0.0019829	1.34418	up	0.977142	-0.0711235	normal	0.834385	0.39356	normal	0.881273	-0.122337	normal	[M]	Cell wall/membrane/envelope biogenesis	Molecular Function: catalytic activity (GO:0003824);;	K21102|3.4e-51|vvi:100232981|K21102 anthocyanidin reductase [(2S)-flavan-3-ol-forming] [EC:1.3.1.112] | (RefSeq) ANR, VvANR, ban; anthocyanidin reductase	--	[V]	Defense mechanisms	NAD dependent epimerase/dehydratase family	Putative anthocyanidin reductase OS=Ginkgo biloba OX=3311 PE=2 SV=1	V	Defense mechanisms	putative anthocyanidin reductase isoform X1 [Populus alba]	molecular function: catalytic activity (GO:0003824)
gene-POTOM_000798	1.63177	10.4171	1.68215	2.33596	3.85235	2.38719	0	0.135152	1.07372e-06	1.90728	up	0.683655	0.288411	normal	0.804802	-0.420901	normal	--	--	--	[E]	Amino acid transport and metabolism	Molecular Function: catalytic activity (GO:0003824);; Biological Process: biosynthetic process (GO:0009058);; Molecular Function: pyridoxal phosphate binding (GO:0030170);;	K20772|1.5e-275|pop:7472745|K20772 1-aminocyclopropane-1-carboxylate synthase 1/2/6 [EC:4.4.1.14] | (RefSeq) 1-aminocyclopropane-1-carboxylate synthase	Cysteine and methionine metabolism (ko00270);; MAPK signaling pathway - plant (ko04016)	[T]	Signal transduction mechanisms	Aminotransferase class I and II	1-aminocyclopropane-1-carboxylate synthase OS=Glycine max OX=3847 GN=ACS1 PE=2 SV=1	T	Signal transduction mechanisms	1-aminocyclopropane-1-carboxylate synthase-like [Populus alba]	molecular function: catalytic activity (GO:0003824);; biological process: metabolic process (GO:0008152);; molecular function: binding (GO:0005488)
gene-POTOM_000799	5.46223	6.85409	6.8261	6.39865	4.97761	9.6479	6.41604	7.34001	0.859092	0.29148	normal	0.982312	-0.054194	normal	0.00468176	0.795203	up	0.883483	0.138189	normal	--	--	Biological Process: metal ion transport (GO:0030001);; Molecular Function: metal ion binding (GO:0046872);;	--	--	[P]	Inorganic ion transport and metabolism	Heavy-metal-associated domain	Heavy metal-associated isoprenylated plant protein 39 OS=Arabidopsis thaliana OX=3702 GN=HIPP39 PE=2 SV=1	P	Inorganic ion transport and metabolism	PREDICTED: putative late blight resistance protein homolog R1B-19 [Populus euphratica]	biological process: localization (GO:0051179);; molecular function: binding (GO:0005488)
gene-POTOM_000801	2.89964	4.78613	6.45292	5.30601	1.62688	2.13103	0.187256	0.137507	0.0344776	0.673199	up	0.783712	-0.205136	normal	0.90769	0.261917	normal	--	--	--	--	--	--	--	--	--	--	Protein BYPASS1-related	Protein ROH1 OS=Arabidopsis thaliana OX=3702 GN=ROH1 PE=1 SV=1	S	Function unknown	uncharacterized protein LOC118033741 [Populus alba]	--
gene-POTOM_000803	3.61775	4.74085	4.49729	2.53962	3.16947	4.01813	1.10197	1.25831	0.704858	0.360738	normal	0.0189992	-0.59418	down	0.928972	0.235874	normal	0.890988	0.127745	normal	[T]	Signal transduction mechanisms	Molecular Function: MAP kinase activity (GO:0004707);; Molecular Function: ATP binding (GO:0005524);;	K04464|8.3e-200|jcu:105645760|K04464 mitogen-activated protein kinase 7 [EC:2.7.11.24] | (RefSeq) mitogen-activated protein kinase homolog MMK2	--	[T]	Signal transduction mechanisms	Protein kinase domain	Mitogen-activated protein kinase 4 OS=Arabidopsis thaliana OX=3702 GN=MPK4 PE=1 SV=2	T	Signal transduction mechanisms	mitogen-activated protein kinase 4-like [Populus alba]	molecular function: catalytic activity (GO:0003824);; molecular function: signal transducer activity (GO:0004871);; biological process: metabolic process (GO:0008152);; biological process: cellular process (GO:0009987);; biological process: signaling (GO:0023052);; biological process: single-organism process (GO:0044699);; biological process: response to stimulus (GO:0050896);; biological process…
gene-POTOM_000826	6.11146	4.70517	2.17306	3.0983	6.7209	1.2709	9.17877	18.5717	0.98011	-0.167673	normal	0.803322	0.232243	normal	0.0712507	-0.987458	normal	0.000821949	0.749102	up	--	--	Biological Process: immune system process (GO:0002376);; Cellular Component: cellular_component (GO:0005575);; Cellular Component: intracellular (GO:0005622);; Cellular Component: cell (GO:0005623);; Cellular Component: cytoplasm (GO:0005737);; Biological Process: response to stress (GO:0006950);; Biological Process: defense response (GO:0006952);; Biological Process: immune response (GO:0006955)…	K12173|2.9e-25|gmx:100794341|K12173 BRCA1-A complex subunit BRE | (RefSeq) BRISC and BRCA1-A complex member 2	Homologous recombination (ko03440)	--	--	Thaumatin family	Osmotin-like protein OSM34 OS=Arabidopsis thaliana OX=3702 GN=OSM34 PE=2 SV=2	O	Posttranslational modification, protein turnover, chaperones	osmotin-like protein OSM34 [Populus alba]	biological process: immune system process (GO:0002376);; cellular component: cell (GO:0005623);; cellular component: cell part (GO:0044464);; biological process: response to stimulus (GO:0050896);; biological process: multi-organism process (GO:0051704)
gene-POTOM_000852	7.31501	3.89218	8.46966	5.19008	2.76066	2.23568	0.0689967	0.0518667	0.0261417	-0.779955	down	0.0023549	-0.579659	normal	0.994293	-0.125442	normal	--	--	--	[P]	Inorganic ion transport and metabolism	Molecular Function: copper ion binding (GO:0005507);; Molecular Function: ATP binding (GO:0005524);; Cellular Component: integral component of membrane (GO:0016021);; Molecular Function: cation-transporting ATPase activity (GO:0019829);; Biological Process: metal ion transport (GO:0030001);;	K17686|0.0e+00|pop:7490311|K17686 P-type Cu+ transporter [EC:7.2.2.8] | (RefSeq) probable copper-transporting ATPase HMA5	MAPK signaling pathway - plant (ko04016)	[P]	Inorganic ion transport and metabolism	haloacid dehalogenase-like hydrolase	Probable copper-transporting ATPase HMA5 OS=Arabidopsis thaliana OX=3702 GN=HMA5 PE=1 SV=2	P	Inorganic ion transport and metabolism	probable copper-transporting ATPase HMA5 [Populus alba]	molecular function: binding (GO:0005488);; cellular component: membrane (GO:0016020);; cellular component: membrane part (GO:0044425);; molecular function: catalytic activity (GO:0003824);; molecular function: transporter activity (GO:0005215);; biological process: localization (GO:0051179)
gene-POTOM_000868	54.7393	24.0639	0.984788	1.2745	141.878	31.3201	196.621	248.712	0.85846	-0.381961	normal	--	--	--	0.0385174	-1.07849	down	0.0676295	0.310765	normal	--	--	Biological Process: immune system process (GO:0002376);; Cellular Component: cellular_component (GO:0005575);; Cellular Component: intracellular (GO:0005622);; Cellular Component: cell (GO:0005623);; Cellular Component: cytoplasm (GO:0005737);; Biological Process: response to stress (GO:0006950);; Biological Process: defense response (GO:0006952);; Biological Process: immune response (GO:0006955)…	K12173|5.0e-25|gmx:100794341|K12173 BRCA1-A complex subunit BRE | (RefSeq) BRISC and BRCA1-A complex member 2	Homologous recombination (ko03440)	--	--	Thaumatin family	Osmotin-like protein OSM34 OS=Arabidopsis thaliana OX=3702 GN=OSM34 PE=2 SV=2	O	Posttranslational modification, protein turnover, chaperones	osmotin-like protein OSM34 [Populus alba]	biological process: immune system process (GO:0002376);; cellular component: cell (GO:0005623);; cellular component: cell part (GO:0044464);; biological process: response to stimulus (GO:0050896);; biological process: multi-organism process (GO:0051704)
gene-POTOM_000870	0.0657343	1.02684	0	0	0.039797	0	1.41967	6.40453	--	--	--	--	--	--	--	--	--	0.00301424	0.754514	up	--	--	--	--	--	--	--	Thaumatin family	Thaumatin-like protein OS=Actinidia deliciosa OX=3627 GN=tlp PE=1 SV=2	S	Function unknown	thaumatin-like protein [Populus alba]	--
gene-POTOM_000899	1.66556	39.8062	0.098148	0.21499	18.6096	14.4827	4.25632	9.1319	0.0250726	1.14482	up	--	--	--	0.996226	-0.0697419	normal	0.0510187	0.595922	normal	--	--	Molecular Function: DNA binding (GO:0003677);; Molecular Function: transcription factor activity, sequence-specific DNA binding (GO:0003700);; Cellular Component: nucleus (GO:0005634);;	K09286|1.7e-60|nau:109208043|K09286 EREBP-like factor | (RefSeq) dehydration-responsive element-binding protein 1A-like	--	--	--	AP2 domain	Dehydration-responsive element-binding protein 1A OS=Arabidopsis thaliana OX=3702 GN=DREB1A PE=1 SV=2	K	Transcription	dehydration-responsive element-binding protein 1E-like [Populus alba]	molecular function: binding (GO:0005488);; molecular function: nucleic acid binding transcription factor activity (GO:0001071);; biological process: biological regulation (GO:0065007);; cellular component: cell (GO:0005623);; cellular component: organelle (GO:0043226);; cellular component: cell part (GO:0044464)
gene-POTOM_000900	0.347113	1.23972	0.433143	0.727621	0.580217	0.921859	0	0	0.0111241	1.23913	up	0.643137	0.304754	normal	--	--	--	--	--	--	--	--	--	--	--	--	--	--	--	--	--	uncharacterized protein LOC7490919 [Populus trichocarpa]	--
gene-POTOM_000907	1.43282	3.07211	1.82985	2.19756	1.35702	2.08193	0.004756	0.0179207	0.00973181	0.960023	up	0.84958	0.189337	normal	0.540802	0.445459	normal	--	--	--	[E]	Amino acid transport and metabolism	Molecular Function: catalytic activity (GO:0003824);;	K15631|2.1e-17|ppp:112292332|K15631 molybdenum cofactor sulfurtransferase [EC:2.8.1.9] | (RefSeq) molybdenum cofactor sulfurase-like isoform X1	Folate biosynthesis (ko00790)	[H]	Coenzyme transport and metabolism	--	Molybdenum cofactor sulfurase OS=Solanum lycopersicum OX=4081 GN=FLACCA PE=2 SV=1	H	Coenzyme transport and metabolism	uncharacterized protein LOC118033802 isoform X1 [Populus alba]	molecular function: catalytic activity (GO:0003824)
gene-POTOM_000920	157.298	48.6898	95.6656	58.0478	242.047	86.8734	34.8085	15.285	1.04594e-05	-1.41323	down	0.804447	-0.215197	normal	1.37746e-10	-1.39312	down	0.387026	-0.355653	normal	[Q]	Secondary metabolites biosynthesis, transport and catabolism	Molecular Function: oxidoreductase activity (GO:0016491);; Molecular Function: metal ion binding (GO:0046872);;	K05277|3.7e-202|pop:7490928|K05277 anthocyanidin synthase [EC:1.14.20.4] | (RefSeq) leucoanthocyanidin dioxygenase	Flavonoid biosynthesis (ko00941)	[QR]	Secondary metabolites biosynthesis, transport and catabolism;; General function prediction only	non-haem dioxygenase in morphine synthesis N-terminal	Leucoanthocyanidin dioxygenase OS=Malus domestica OX=3750 GN=ANS PE=2 SV=1	Q	Secondary metabolites biosynthesis, transport and catabolism	leucoanthocyanidin dioxygenase-like [Populus alba]	molecular function: catalytic activity (GO:0003824);; molecular function: binding (GO:0005488)
gene-POTOM_001037	4.66308	7.32644	0.42697	1.30318	10.1485	28.0964	0.0919	0.159237	0.896329	0.362065	normal	0.0269211	0.641999	up	0.299823	0.740897	normal	--	--	--	[V]	Defense mechanisms	Molecular Function: hydrolase activity (GO:0016787);;	K22763|6.4e-45|lja:Lj2g3v1989220.3|K22763 deubiquitinase DESI2 [EC:3.4.19.12] | (RefSeq) Lj2g3v1989220.3; -	--	[T]	Signal transduction mechanisms	Nudix hydrolase domain	Nudix hydrolase 2 OS=Arabidopsis thaliana OX=3702 GN=NUDT2 PE=1 SV=1	T	Signal transduction mechanisms	nudix hydrolase 2-like isoform X1 [Populus alba]	molecular function: catalytic activity (GO:0003824)
gene-POTOM_001039	14.3715	5.76087	7.8993	6.02479	9.24046	4.17048	0.116115	0.223683	8.1224e-08	-1.20031	down	0.783712	-0.235969	normal	0.554184	-0.584753	normal	--	--	--	--	--	Molecular Function: transferase activity, transferring acyl groups other than amino-acyl groups (GO:0016747);;	K13065|7.3e-35|ppp:112280237|K13065 shikimate O-hydroxycinnamoyltransferase [EC:2.3.1.133] | (RefSeq) shikimate O-hydroxycinnamoyltransferase-like	Phenylpropanoid biosynthesis (ko00940);; Flavonoid biosynthesis (ko00941);; Stilbenoid, diarylheptanoid and gingerol biosynthesis (ko00945)	--	--	Transferase family	Spermidine hydroxycinnamoyl transferase OS=Arabidopsis thaliana OX=3702 GN=SHT PE=1 SV=1	S	Function unknown	shikimate O-hydroxycinnamoyltransferase [Populus alba]	molecular function: catalytic activity (GO:0003824)
gene-POTOM_001057	5.78461	5.99675	7.39394	10.1585	3.3968	6.30177	10.4377	11.3105	0.993947	0.06043	normal	0.176513	0.387924	normal	0.0444587	0.70962	up	0.91742	0.0927324	normal	--	--	Molecular Function: RNA polymerase II transcription factor activity, sequence-specific DNA binding (GO:0000981);; Molecular Function: molecular_function (GO:0003674);; Molecular Function: transcription factor activity, sequence-specific DNA binding (GO:0003700);; Cellular Component: cellular_component (GO:0005575);; Cellular Component: intracellular (GO:0005622);; Cellular Component: cell (GO:000…	--	--	[K]	Transcription	Myb/SANT-like DNA-binding domain	Trihelix transcription factor GT-3b OS=Arabidopsis thaliana OX=3702 GN=GT-3B PE=1 SV=1	K	Transcription	trihelix transcription factor GT-3b-like [Populus alba]	molecular function: nucleic acid binding transcription factor activity (GO:0001071);; biological process: biological regulation (GO:0065007);; cellular component: cell (GO:0005623);; cellular component: cell part (GO:0044464);; cellular component: organelle (GO:0043226);; cellular component: organelle part (GO:0044422);; cellular component: membrane-enclosed lumen (GO:0031974);; cellular componen…
gene-POTOM_001070	17.2181	10.2844	1.54208	5.53625	20.873	53.1346	0.012756	0.00620267	0.579601	-0.536585	normal	8.77314e-05	0.925033	up	0.339568	0.711953	normal	--	--	--	--	--	--	--	--	--	--	--	--	--	--	uncharacterized protein LOC118038606 [Populus alba]	--
gene-POTOM_001097	0.714824	2.34922	0.774276	0.779864	0.363705	0.900878	0.0355953	0.0110023	0.0193963	1.17629	up	0.997009	0.0157315	normal	0.0577702	0.914149	normal	--	--	--	[R]	General function prediction only	Biological Process: defense response (GO:0006952);; Molecular Function: ADP binding (GO:0043531);;	K13457|0.0e+00|pop:18094100|K13457 disease resistance protein RPM1 | (RefSeq) disease resistance protein RPM1	Plant-pathogen interaction (ko04626)	[T]	Signal transduction mechanisms	NB-ARC domain	Disease resistance protein RPM1 OS=Arabidopsis thaliana OX=3702 GN=RPM1 PE=1 SV=1	T	Signal transduction mechanisms	disease resistance protein RPM1-like isoform X1 [Populus alba]	biological process: response to stimulus (GO:0050896);; molecular function: binding (GO:0005488)
gene-POTOM_001112	7.6221	14.9903	12.7327	13.7032	4.22867	6.11685	0.0465957	0.035201	0.00030899	0.917735	up	0.921268	0.104303	normal	0.872295	0.338971	normal	--	--	--	[G]	Carbohydrate transport and metabolism	Molecular Function: hydrolase activity, hydrolyzing O-glycosyl compounds (GO:0004553);; Cellular Component: cell wall (GO:0005618);; Biological Process: xyloglucan metabolic process (GO:0010411);; Molecular Function: xyloglucan:xyloglucosyl transferase activity (GO:0016762);; Biological Process: cell wall biogenesis (GO:0042546);; Cellular Component: apoplast (GO:0048046);; Biological Process: ce…	K08235|2.2e-196|pop:18094116|K08235 xyloglucan:xyloglucosyl transferase [EC:2.4.1.207] | (RefSeq) probable xyloglucan endotransglucosylase/hydrolase protein 30	--	--	--	Glycosyl hydrolases family 16	Probable xyloglucan endotransglucosylase/hydrolase protein 30 OS=Arabidopsis thaliana OX=3702 GN=XTH30 PE=2 SV=2	G	Carbohydrate transport and metabolism	probable xyloglucan endotransglucosylase/hydrolase protein 30 [Populus trichocarpa]	molecular function: catalytic activity (GO:0003824);; cellular component: cell (GO:0005623);; cellular component: cell part (GO:0044464);; biological process: metabolic process (GO:0008152);; biological process: cellular process (GO:0009987);; biological process: cellular component organization or biogenesis (GO:0071840);; cellular component: extracellular region (GO:0005576)
gene-POTOM_001113	1.8975	6.47106	2.50192	2.00011	3.8135	3.23649	2.34121	3.29853	0.00409343	1.28565	up	0.911565	-0.156994	normal	0.993986	-0.124714	normal	0.425585	0.3403	normal	[N]	Cell motility	Cellular Component: integral component of membrane (GO:0016021);; Molecular Function: cellulose synthase (UDP-forming) activity (GO:0016760);; Biological Process: cellulose biosynthetic process (GO:0030244);; Biological Process: cell wall organization (GO:0071555);;	K20924|4.7e-263|pop:18094117|K20924 cellulose synthase-like protein [EC:2.4.1.-] | (RefSeq) cellulose synthase-like protein D3	--	--	--	Cellulose synthase	Cellulose synthase-like protein D2 OS=Arabidopsis thaliana OX=3702 GN=CSLD2 PE=3 SV=1	G	Carbohydrate transport and metabolism	cellulose synthase-like protein D4 [Populus tomentosa]	cellular component: membrane (GO:0016020);; cellular component: membrane part (GO:0044425);; molecular function: catalytic activity (GO:0003824);; biological process: metabolic process (GO:0008152);; biological process: cellular process (GO:0009987);; biological process: single-organism process (GO:0044699);; biological process: cellular component organization or biogenesis (GO:0071840)
gene-POTOM_001114	2.35974	9.71284	2.29474	1.99549	4.43645	4.29916	3.01525	3.80696	0.00083901	1.44587	up	0.950571	-0.113168	normal	0.997268	-0.0694203	normal	0.807271	0.19693	normal	--	--	Cellular Component: integral component of membrane (GO:0016021);; Molecular Function: cellulose synthase (UDP-forming) activity (GO:0016760);; Biological Process: cellulose biosynthetic process (GO:0030244);; Biological Process: cell wall organization (GO:0071555);;	K20924|3.1e-191|pop:18094117|K20924 cellulose synthase-like protein [EC:2.4.1.-] | (RefSeq) cellulose synthase-like protein D3	--	--	--	RING/Ubox like zinc-binding domain	Cellulose synthase-like protein D3 OS=Arabidopsis thaliana OX=3702 GN=CSLD3 PE=1 SV=1	G	Carbohydrate transport and metabolism	cellulose synthase-like protein D3 isoform X2 [Populus alba]	cellular component: membrane (GO:0016020);; cellular component: membrane part (GO:0044425);; molecular function: catalytic activity (GO:0003824);; biological process: metabolic process (GO:0008152);; biological process: cellular process (GO:0009987);; biological process: single-organism process (GO:0044699);; biological process: cellular component organization or biogenesis (GO:0071840)
gene-POTOM_001154	32.5445	108.854	41.1011	41.7547	73.1677	81.7881	78.532	86.0676	0.00129827	1.32502	up	0.988632	0.0307691	normal	0.996226	0.0806526	normal	0.79583	0.119587	normal	--	--	--	--	--	--	--	PLATZ transcription factor	--	S	Function unknown	uncharacterized protein LOC118039260 [Populus alba]	--
gene-POTOM_001158	16.8292	106.866	16.3183	19.9308	35.6983	30.1488	32.0735	36.1534	1.28974e-05	1.80526	up	0.519558	0.258899	normal	0.895401	-0.27023	normal	0.952297	0.0763169	normal	--	--	Molecular Function: protein dimerization activity (GO:0046983);;	K13422|0.0e+00|pop:18094165|K13422 transcription factor MYC2 | (RefSeq) transcription factor MYC2	MAPK signaling pathway - plant (ko04016);; Plant hormone signal transduction (ko04075)	--	--	bHLH-MYC and R2R3-MYB transcription factors N-terminal	Transcription factor MYC2 OS=Solanum lycopersicum OX=4081 GN=MYC2 PE=1 SV=1	K	Transcription	transcription factor MYC2-like [Populus alba]	molecular function: binding (GO:0005488)
gene-POTOM_001180	4.28832	10.0114	3.34648	3.45219	6.01248	4.97105	3.44304	4.00458	0.000134622	1.10467	up	0.984456	0.0472394	normal	0.971686	-0.213301	normal	0.766974	0.174757	normal	--	--	Molecular Function: protein serine/threonine phosphatase activity (GO:0004722);;	K01102|1.3e-88|gmx:100794388|K01102 pyruvate dehydrogenase phosphatase [EC:3.1.3.43] | (RefSeq) probable protein phosphatase 2C 4	--	[T]	Signal transduction mechanisms	Protein phosphatase 2C	Protein phosphatase 2C 29 OS=Arabidopsis thaliana OX=3702 GN=PLL1 PE=1 SV=2	T	Signal transduction mechanisms	protein phosphatase 2C 29-like [Populus alba]	molecular function: catalytic activity (GO:0003824);; biological process: metabolic process (GO:0008152);; biological process: cellular process (GO:0009987)
gene-POTOM_001202	6.46582	3.25141	2.50104	1.97662	18.6415	4.11861	83.6065	60.5255	0.653526	-0.566133	normal	0.815929	-0.214059	normal	0.00534449	-1.2684	down	0.2707	-0.366476	normal	--	--	Cellular Component: extracellular region (GO:0005576);; Cellular Component: integral component of membrane (GO:0016021);;	K20628|1.6e-24|csv:101202998|K20628 expansin | (RefSeq) expansin-B3	--	--	--	Lytic transglycolase	Expansin-like B1 OS=Oryza sativa subsp. japonica OX=39947 GN=EXLB1 PE=2 SV=2	S	Function unknown	expansin-like B1 [Populus alba]	cellular component: extracellular region (GO:0005576);; cellular component: membrane (GO:0016020);; cellular component: membrane part (GO:0044425)
gene-POTOM_001256	4.79295	0.770557	1.70251	1.23137	11.9891	7.84156	6.8212	5.24561	0.0144834	-1.29188	down	0.850023	-0.201412	normal	0.456962	-0.544069	normal	0.376764	-0.30574	normal	--	--	Molecular Function: transcription corepressor activity (GO:0003714);; Biological Process: negative regulation of transcription, DNA-templated (GO:0045892);; Molecular Function: metal ion binding (GO:0046872);;	--	--	--	--	Tify domain binding domain	Increased DNA methylation 1 OS=Arabidopsis thaliana OX=3702 GN=IDM1 PE=1 SV=1	S	Function unknown	increased DNA methylation 1 isoform X2 [Populus trichocarpa]	molecular function: transcription factor activity, protein binding (GO:0000988);; biological process: biological regulation (GO:0065007);; molecular function: binding (GO:0005488)
gene-POTOM_001270	12.2354	6.21407	27.8239	25.9496	4.92935	2.36733	0.102247	0.261854	0.00549728	-0.855322	down	0.965026	-0.0702161	normal	0.689209	-0.503085	normal	--	--	--	--	--	Cellular Component: nucleus (GO:0005634);; Biological Process: regulation of transcription, DNA-templated (GO:0006355);; Molecular Function: sequence-specific DNA binding (GO:0043565);;	K09338|3.3e-157|pop:18094593|K09338 homeobox-leucine zipper protein | (RefSeq) homeobox-leucine zipper protein HAT4	--	[K]	Transcription	HD-ZIP protein N terminus	Homeobox-leucine zipper protein HAT4 OS=Arabidopsis thaliana OX=3702 GN=HAT4 PE=1 SV=1	K	Transcription	homeobox-leucine zipper protein HAT4-like [Populus alba]	cellular component: cell (GO:0005623);; cellular component: organelle (GO:0043226);; cellular component: cell part (GO:0044464);; biological process: biological regulation (GO:0065007);; molecular function: binding (GO:0005488)
gene-POTOM_001285	1.19338	0.64216	0.471764	2.34339	2.90696	6.6261	0.10981	0.284919	0.877066	-0.387922	normal	0.00066754	0.81711	up	0.833418	0.377263	normal	--	--	--	--	--	--	--	--	--	--	Auxin canalisation	VAN3-binding protein OS=Arabidopsis thaliana OX=3702 GN=VAB PE=1 SV=1	T	Signal transduction mechanisms	VAN3-binding protein [Populus alba]	--
gene-POTOM_001329	3.80853	7.86494	5.72124	6.89511	3.33133	2.2732	0.138185	0.362846	0.0312593	0.884444	up	0.849646	0.191031	normal	0.84094	-0.372431	normal	--	--	--	--	--	Biological Process: protein ubiquitination (GO:0016567);;	K16286|8.6e-26|ats:109740546|K16286 E3 ubiquitin-protein ligase EL5 [EC:2.3.2.27] | (RefSeq) LOC109740546; E3 ubiquitin-protein ligase EL5-like	--	[O]	Posttranslational modification, protein turnover, chaperones	Ring finger domain	RING-H2 finger protein ATL60 OS=Arabidopsis thaliana OX=3702 GN=ATL60 PE=2 SV=1	O	Posttranslational modification, protein turnover, chaperones	RING-H2 finger protein ATL3 [Populus alba]	biological process: metabolic process (GO:0008152);; biological process: cellular process (GO:0009987)
gene-POTOM_001361	0.96495	9.96169	0.489341	1.50192	8.35481	14.9339	0	0.177402	0.462581	0.568841	normal	0.0170348	0.674041	up	0.941259	0.262295	normal	--	--	--	--	--	Biological Process: response to acid chemical (GO:0001101);; Molecular Function: molecular_function (GO:0003674);; Molecular Function: transcription cofactor activity (GO:0003712);; Molecular Function: transcription corepressor activity (GO:0003714);; Cellular Component: cellular_component (GO:0005575);; Cellular Component: intracellular (GO:0005622);; Cellular Component: cell (GO:0005623);; Cell…	K13464|1.5e-136|pop:18094704|K13464 jasmonate ZIM domain-containing protein | (RefSeq) protein TIFY 10A	Plant hormone signal transduction (ko04075)	--	--	tify domain	Protein TIFY 10A OS=Arabidopsis thaliana OX=3702 GN=TIFY10A PE=1 SV=1	S	Function unknown	protein TIFY 10A-like [Populus alba]	biological process: response to stimulus (GO:0050896);; molecular function: transcription factor activity, protein binding (GO:0000988);; biological process: biological regulation (GO:0065007);; cellular component: cell (GO:0005623);; cellular component: cell part (GO:0044464);; cellular component: organelle (GO:0043226)
gene-POTOM_001375	14.8057	75.2001	6.09848	5.04949	59.5682	61.6155	0.232575	1.51964	0.00469887	1.39083	up	0.909498	-0.155765	normal	0.998472	-0.0504357	normal	8.59379e-09	1.26515	up	--	--	Molecular Function: oxidoreductase activity, acting on single donors with incorporation of molecular oxygen, incorporation of two atoms of oxygen (GO:0016702);; Biological Process: oxylipin biosynthetic process (GO:0031408);; Molecular Function: metal ion binding (GO:0046872);;	K00454|0.0e+00|pop:18094717|K00454 lipoxygenase [EC:1.13.11.12] | (RefSeq) linoleate 13S-lipoxygenase 3-1, chloroplastic	Linoleic acid metabolism (ko00591);; alpha-Linolenic acid metabolism (ko00592)	--	--	Lipoxygenase	Linoleate 13S-lipoxygenase 3-1, chloroplastic OS=Solanum tuberosum OX=4113 GN=LOX3.1 PE=1 SV=1	E	Amino acid transport and metabolism	linoleate 13S-lipoxygenase 3-1, chloroplastic-like [Populus alba]	molecular function: catalytic activity (GO:0003824);; biological process: metabolic process (GO:0008152);; biological process: single-organism process (GO:0044699);; biological process: cellular process (GO:0009987);; molecular function: binding (GO:0005488)
gene-POTOM_001376	83.3724	27.2293	62.3598	29.8176	61.9316	26.2007	0	0	0.0664881	-1.03778	normal	0.360441	-0.417069	normal	0.021081	-0.982541	down	--	--	--	[QV]	Secondary metabolites biosynthesis, transport and catabolism;; Defense mechanisms	Molecular Function: iron ion binding (GO:0005506);; Cellular Component: membrane (GO:0016020);; Molecular Function: oxidoreductase activity, acting on paired donors, with incorporation or reduction of molecular oxygen, NAD(P)H as one donor, and incorporation of one atom of oxygen (GO:0016709);; Molecular Function: heme binding (GO:0020037);;	K20623|1.1e-300|pop:18094718|K20623 typhasterol/6-deoxotyphasterol 2alpha-hydroxylase | (RefSeq) cytochrome P450 71A1	Brassinosteroid biosynthesis (ko00905)	[Q]	Secondary metabolites biosynthesis, transport and catabolism	Cytochrome P450	Trimethyltridecatetraene synthase OS=Zea mays OX=4577 GN=CYP92C6 PE=1 SV=1	Q	Secondary metabolites biosynthesis, transport and catabolism	trimethyltridecatetraene synthase-like [Populus alba]	molecular function: binding (GO:0005488);; cellular component: membrane (GO:0016020);; molecular function: catalytic activity (GO:0003824);; biological process: metabolic process (GO:0008152);; biological process: single-organism process (GO:0044699)
gene-POTOM_001377	273.743	81.467	124.217	72.151	290.23	109.614	3.42851	3.45043	0.049801	-1.08973	down	0.857524	-0.163298	normal	0.000146705	-1.21372	down	0.999423	0.00205867	normal	--	--	Molecular Function: iron ion binding (GO:0005506);; Cellular Component: membrane (GO:0016020);; Molecular Function: oxidoreductase activity, acting on paired donors, with incorporation or reduction of molecular oxygen, NAD(P)H as one donor, and incorporation of one atom of oxygen (GO:0016709);; Molecular Function: heme binding (GO:0020037);;	K20623|6.7e-206|pop:18094719|K20623 typhasterol/6-deoxotyphasterol 2alpha-hydroxylase | (RefSeq) cytochrome P450 71A1	Brassinosteroid biosynthesis (ko00905)	[Q]	Secondary metabolites biosynthesis, transport and catabolism	Cytochrome P450	Trimethyltridecatetraene synthase OS=Zea mays OX=4577 GN=CYP92C6 PE=1 SV=1	Q	Secondary metabolites biosynthesis, transport and catabolism	trimethyltridecatetraene synthase-like [Populus alba]	molecular function: binding (GO:0005488);; cellular component: membrane (GO:0016020);; molecular function: catalytic activity (GO:0003824);; biological process: metabolic process (GO:0008152);; biological process: single-organism process (GO:0044699)
gene-POTOM_001539	0.558914	3.07275	2.13283	3.93726	0.917254	4.01267	45.5746	52.5949	1.67586e-06	1.82035	up	0.189557	0.496928	normal	0.0462931	1.05364	up	0.66528	0.178848	normal	--	--	--	--	--	[K]	Transcription	--	--	K	Transcription	uncharacterized protein LOC118042600 [Populus alba]	--
gene-POTOM_001560	5.67819	14.2655	1.5464	1.74912	5.80875	6.02837	23.8969	18.6355	0.0175471	1.05512	up	0.960825	0.100416	normal	0.998472	-0.0212528	normal	0.60066	-0.261855	normal	--	--	Cellular Component: integral component of membrane (GO:0016021);;	--	--	--	--	--	--	--	--	uncharacterized protein LOC118042575 [Populus alba]	cellular component: membrane (GO:0016020);; cellular component: membrane part (GO:0044425)
gene-POTOM_001592	3.04129	7.29658	5.29413	5.56404	1.73161	2.17442	0.0363857	0.151976	0.0402654	0.988143	up	0.978121	0.0613431	normal	0.994293	0.125196	normal	--	--	--	--	--	Cellular Component: integral component of membrane (GO:0016021);;	--	--	--	--	Cotton fibre expressed protein	--	S	Function unknown	pollen-specific leucine-rich repeat extensin-like protein 1 [Populus alba]	cellular component: membrane (GO:0016020);; cellular component: membrane part (GO:0044425)
gene-POTOM_001640	5.48588	4.6081	11.9465	13.4472	3.56345	5.51298	0.265762	0.961749	0.944384	-0.197138	normal	0.800252	0.161568	normal	0.568203	0.447464	normal	0.000427587	0.881905	up	[G]	Carbohydrate transport and metabolism	Molecular Function: hydrolase activity, hydrolyzing O-glycosyl compounds (GO:0004553);; Biological Process: carbohydrate metabolic process (GO:0005975);;	K15920|0.0e+00|pop:7473018|K15920 xylan 1,4-beta-xylosidase [EC:3.2.1.37] | (RefSeq) beta-xylosidase/alpha-L-arabinofuranosidase 2	Amino sugar and nucleotide sugar metabolism (ko00520)	--	--	Glycosyl hydrolase family 3 C-terminal domain	Beta-xylosidase/alpha-L-arabinofuranosidase 2 OS=Medicago sativa subsp. varia OX=36902 GN=Xyl2 PE=2 SV=1	G	Carbohydrate transport and metabolism	beta-xylosidase/alpha-L-arabinofuranosidase 2-like [Populus alba]	molecular function: catalytic activity (GO:0003824);; biological process: metabolic process (GO:0008152)
gene-POTOM_001662	1.1562	1.49992	6.17161	3.4682	0.660688	3.09228	0.00397967	0	0.932252	0.277556	normal	0.0617325	-0.556421	normal	0.000698118	1.39813	up	--	--	--	--	--	--	K12173|1.9e-27|gmx:100794341|K12173 BRCA1-A complex subunit BRE | (RefSeq) BRISC and BRCA1-A complex member 2	Homologous recombination (ko03440)	--	--	Thaumatin family	Pathogenesis-related thaumatin-like protein 3.5 OS=Cryptomeria japonica OX=3369 PE=1 SV=1	O	Posttranslational modification, protein turnover, chaperones	pathogenesis-related thaumatin-like protein 3.5 [Populus alba]	--
gene-POTOM_001689	4.78066	4.08294	3.21897	5.39029	8.30094	20.1694	11.3163	13.0547	0.972294	-0.161929	normal	0.00261391	0.614057	up	0.0406795	0.909551	up	0.849871	0.151361	normal	--	--	Molecular Function: nucleic acid binding (GO:0003676);; Biological Process: gene silencing by RNA (GO:0031047);;	K11593|0.0e+00|pop:7472995|K11593 eukaryotic translation initiation factor 2C | (RefSeq) protein argonaute 5 isoform X1	--	[J]	Translation, ribosomal structure and biogenesis	Piwi domain	Protein argonaute 5 OS=Arabidopsis thaliana OX=3702 GN=AGO5 PE=1 SV=2	J	Translation, ribosomal structure and biogenesis	protein argonaute 5-like [Populus alba]	molecular function: binding (GO:0005488);; biological process: cellular process (GO:0009987);; biological process: single-organism process (GO:0044699);; biological process: biological regulation (GO:0065007)
gene-POTOM_001728	0.869307	2.89779	0.546613	1.25508	4.86707	8.18175	3.23706	7.51171	0.041493	1.1114	up	0.15372	0.517247	normal	0.936266	0.273265	normal	0.00648522	0.72046	up	--	--	Molecular Function: DNA binding (GO:0003677);; Cellular Component: nucleus (GO:0005634);;	K08869|2.1e-30|cre:CHLREDRAFT_165812|K08869 aarF domain-containing kinase | (RefSeq) predicted protein	--	[O]	Posttranslational modification, protein turnover, chaperones	Myb-like DNA-binding domain	Transcription factor DIVARICATA OS=Antirrhinum majus OX=4151 GN=DIVARICATA PE=2 SV=1	K	Transcription	transcription factor SRM1-like [Populus alba]	molecular function: binding (GO:0005488);; cellular component: cell (GO:0005623);; cellular component: organelle (GO:0043226);; cellular component: cell part (GO:0044464)
gene-POTOM_001738	9.24832	16.7171	12.214	14.7088	7.10776	18.1989	19.5047	23.0165	0.0266591	0.771249	up	0.704666	0.226638	normal	0.000167339	1.12031	up	0.465414	0.211535	normal	--	--	Molecular Function: protein binding (GO:0005515);;	K19720|5.2e-48|mng:MNEG_1488|K19720 collagen type III alpha | (RefSeq) SNF1-related protein kinase regulatory subunit beta-2	--	[G]	Carbohydrate transport and metabolism	Glycogen recognition site of AMP-activated protein kinase	SNF1-related protein kinase regulatory subunit beta-1 OS=Arabidopsis thaliana OX=3702 GN=KINB1 PE=1 SV=1	G	Carbohydrate transport and metabolism	SNF1-related protein kinase regulatory subunit beta-1-like [Populus alba]	molecular function: binding (GO:0005488)
gene-POTOM_001739	78.761	46.325	14.5163	15.7236	64.0984	54.2568	59.992	55.4854	0.0159902	-0.686166	down	0.884534	0.116213	normal	0.886245	-0.256356	normal	0.84694	-0.105977	normal	--	--	Biological Process: iron-sulfur cluster assembly (GO:0016226);; Cellular Component: CIA complex (GO:0097361);;	K12173|1.5e-43|gmx:100794341|K12173 BRCA1-A complex subunit BRE | (RefSeq) BRISC and BRCA1-A complex member 2	Homologous recombination (ko03440)	--	--	Thaumatin family	Thaumatin-like protein 1 OS=Pyrus pyrifolia OX=3767 GN=TL1 PE=1 SV=1	S	Function unknown	hypothetical protein DKX38_024434 [Salix brachista]	biological process: metabolic process (GO:0008152);; biological process: cellular process (GO:0009987);; biological process: cellular component organization or biogenesis (GO:0071840);; cellular component: cell (GO:0005623);; cellular component: macromolecular complex (GO:0032991);; cellular component: cell part (GO:0044464)
gene-POTOM_001776	0.266966	0.417102	0.548553	0.542584	0.125304	0.470093	0	0	0.854474	0.403809	normal	0.999865	0.00175436	normal	0.0387166	1.0627	up	--	--	--	--		Molecular Function: protein serine/threonine kinase activity (GO:0004674);; Molecular Function: ATP binding (GO:0005524);; Cellular Component: integral component of membrane (GO:0016021);;	K13416|4.5e-59|mdm:103416332|K13416 brassinosteroid insensitive 1-associated receptor kinase 1 [EC:2.7.10.1 2.7.11.1] | (RefSeq) BRASSINOSTEROID INSENSITIVE 1-associated receptor kinase 1-like isoform X1	MAPK signaling pathway - plant (ko04016);; Plant hormone signal transduction (ko04075);; Plant-pathogen interaction (ko04626)	--	--	Protein kinase domain	G-type lectin S-receptor-like serine/threonine-protein kinase LECRK3 OS=Oryza sativa subsp. japonica OX=39947 GN=LECRK3 PE=3 SV=2	T	Signal transduction mechanisms	G-type lectin S-receptor-like serine/threonine-protein kinase LECRK3 [Populus alba]	molecular function: catalytic activity (GO:0003824);; biological process: metabolic process (GO:0008152);; biological process: cellular process (GO:0009987);; molecular function: binding (GO:0005488);; cellular component: membrane (GO:0016020);; cellular component: membrane part (GO:0044425)
gene-POTOM_001819	3.12093	11.8903	1.33913	2.47043	9.51253	14.0743	6.40244	13.0149	0.055276	1.10382	normal	0.469984	0.377383	normal	0.987971	0.162017	normal	0.00980228	0.673776	up	--	--	Cellular Component: exocyst (GO:0000145);; Biological Process: exocytosis (GO:0006887);; Biological Process: protein transport (GO:0015031);;	K07195|0.0e+00|pop:7465137|K07195 exocyst complex component 7 | (RefSeq) exocyst complex component EXO70H1	--	[U]	Intracellular trafficking, secretion, and vesicular transport	Exo70 exocyst complex subunit	Exocyst complex component EXO70H1 OS=Arabidopsis thaliana OX=3702 GN=EXO70H1 PE=1 SV=1	U	Intracellular trafficking, secretion, and vesicular transport	exocyst complex component EXO70H1-like [Populus alba]	cellular component: cell (GO:0005623);; cellular component: macromolecular complex (GO:0032991);; cellular component: cell part (GO:0044464);; biological process: cellular process (GO:0009987);; biological process: single-organism process (GO:0044699);; biological process: localization (GO:0051179)
gene-POTOM_001827	2.92574	2.96193	2.00226	2.24074	6.80727	11.5773	5.39238	9.87389	0.997499	0.032395	normal	0.951667	0.110249	normal	0.852508	0.373093	normal	0.000858974	0.685789	up	--	--	--	--	--	--	--	Domain of unknown function (DUF966)	Protein UPSTREAM OF FLC OS=Arabidopsis thaliana OX=3702 GN=UFC PE=2 SV=1	S	Function unknown	hypothetical protein D5086_0000315350 [Populus alba]	--
gene-POTOM_001842	13.7912	6.39995	11.2917	11.4245	5.04098	3.74711	2.26068	2.02611	0.000432969	-0.971298	down	0.992536	0.0263298	normal	0.979225	-0.191082	normal	0.952057	-0.0767492	normal	--	--	--	--	--	--	--	--	--	--	--	--	--
gene-POTOM_001858	32.2231	33.3622	27.0932	31.8413	39.1809	38.8832	1.78728	0.799211	0.992746	0.0640634	normal	0.657627	0.2134	normal	0.996226	-0.0841021	normal	0.0222034	-0.652811	down	--	--	Molecular Function: hydrolase activity, hydrolyzing O-glycosyl compounds (GO:0004553);; Biological Process: carbohydrate metabolic process (GO:0005975);;	K19891|5.0e-85|smo:SELMODRAFT_87871|K19891 glucan endo-1,3-beta-glucosidase 1/2/3 [EC:3.2.1.39] | (RefSeq) hypothetical protein	Starch and sucrose metabolism (ko00500)	--	--	Glycosyl hydrolases family 17	Glucan endo-1,3-beta-glucosidase OS=Triticum aestivum OX=4565 GN=GLC1 PE=2 SV=1	G	Carbohydrate transport and metabolism	glucan endo-1,3-beta-glucosidase [Populus alba]	molecular function: catalytic activity (GO:0003824);; biological process: metabolic process (GO:0008152)
gene-POTOM_001873	9.82576	24.6096	5.02103	7.19377	20.6955	22.0155	4.42244	7.78473	0.0344523	1.01582	up	0.978847	0.252982	normal	0.998472	-0.00593978	normal	0.000423335	0.668958	up	--	--	--	K14494|1.5e-46|pvu:PHAVU_008G235500g|K14494 DELLA protein | (RefSeq) hypothetical protein	Plant hormone signal transduction (ko04075)	--	--	GRAS domain family	Scarecrow-like protein 14 OS=Arabidopsis thaliana OX=3702 GN=SCL14 PE=1 SV=2	K	Transcription	scarecrow-like protein 34 [Populus alba]	--
gene-POTOM_001908	7.05322	14.0628	10.2409	12.6119	10.9587	11.1176	2.5728	2.69269	0.0129212	0.884516	up	0.338026	0.278946	normal	0.997784	-0.0624374	normal	0.957031	0.0537346	normal	[T]	Signal transduction mechanisms	Molecular Function: protein kinase activity (GO:0004672);; Molecular Function: ATP binding (GO:0005524);;	K14500|1.4e-220|egu:105054845|K14500 BR-signaling kinase [EC:2.7.11.1] | (RefSeq) probable serine/threonine-protein kinase At5g41260	Plant hormone signal transduction (ko04075)	--	--	Protein tyrosine and serine/threonine kinase	Serine/threonine-protein kinase BSK5 OS=Arabidopsis thaliana OX=3702 GN=BSK5 PE=1 SV=1	T	Signal transduction mechanisms	serine/threonine-protein kinase BSK5-like isoform X2 [Populus alba]	molecular function: catalytic activity (GO:0003824);; biological process: metabolic process (GO:0008152);; biological process: cellular process (GO:0009987);; molecular function: binding (GO:0005488)
gene-POTOM_001917	2.09679	1.81111	1.98405	1.90203	1.40375	3.12645	0.239186	0.261705	0.975773	-0.151304	normal	0.992536	-0.0304157	normal	0.00452429	0.918926	up	--	--	--	--	--	--	K01593|8.7e-37|mtr:MTR_7g058700|K01593 aromatic-L-amino-acid/L-tryptophan decarboxylase [EC:4.1.1.28 4.1.1.105] | (RefSeq) tyrosine/DOPA decarboxylase	Tyrosine metabolism (ko00350);; Phenylalanine metabolism (ko00360);; Tryptophan metabolism (ko00380);; Isoquinoline alkaloid biosynthesis (ko00950);; Betalain biosynthesis (ko00965)	--	--	Protein of unknown function (DUF674)	--	S	Function unknown	uncharacterized protein LOC7478559 [Populus trichocarpa]	--
gene-POTOM_001942	6.86778	17.5274	7.74943	7.49915	10.3317	8.06911	1.3001	1.40988	8.53195e-10	1.27908	up	0.988632	-0.0278513	normal	0.838202	-0.335096	normal	0.96873	0.0525503	normal	--	--	Biological Process: RNA processing (GO:0006396);;	--	--	--	--	Tetratricopeptide repeat	--	S	Function unknown	uncharacterized protein LOC118032894 [Populus alba]	biological process: metabolic process (GO:0008152);; biological process: cellular process (GO:0009987)
gene-POTOM_001951	20.7926	10.8925	47.7917	42.0954	16.6583	8.55432	0	0	0.00144568	-0.838746	down	0.97951	-0.063539	normal	0.112108	-0.776962	normal	--	--	--	[P]	Inorganic ion transport and metabolism	Cellular Component: vacuolar membrane (GO:0005774);; Molecular Function: calcium:proton antiporter activity (GO:0015369);; Cellular Component: integral component of membrane (GO:0016021);;	K07300|1.2e-237|pop:7478533|K07300 Ca2+:H+ antiporter | (RefSeq) vacuolar cation/proton exchanger 3	--	[P]	Inorganic ion transport and metabolism	Sodium/calcium exchanger protein	Vacuolar cation/proton exchanger 3 OS=Arabidopsis thaliana OX=3702 GN=CAX3 PE=1 SV=1	P	Inorganic ion transport and metabolism	vacuolar cation/proton exchanger 3-like [Populus alba]	cellular component: cell (GO:0005623);; cellular component: membrane (GO:0016020);; cellular component: organelle (GO:0043226);; cellular component: organelle part (GO:0044422);; cellular component: cell part (GO:0044464);; molecular function: transporter activity (GO:0005215);; biological process: single-organism process (GO:0044699);; biological process: localization (GO:0051179);; cellular com…
gene-POTOM_001954	0.942925	0.274922	0.24667	0.329477	0.563951	0.526832	3.55326	3.45183	0.0132995	-1.19064	down	--	--	--	--	--	--	0.983157	-0.028569	normal	--	--	Biological Process: positive regulation of circadian rhythm (GO:0042753);;	--	--	--	--	Early Flowering 4 domain	Protein EARLY FLOWERING 4 OS=Arabidopsis thaliana OX=3702 GN=ELF4 PE=1 SV=1	S	Function unknown	protein EARLY FLOWERING 4-like [Populus alba]	biological process: biological regulation (GO:0065007)
gene-POTOM_001960	8.01188	8.63093	7.4244	7.53607	4.34705	9.33616	0.067489	0.128519	0.98921	0.0973403	normal	0.988632	0.0317309	normal	0.000403145	0.917562	up	--	--	--	--	--	Molecular Function: phosphatidylinositol phospholipase C activity (GO:0004435);; Biological Process: lipid catabolic process (GO:0016042);; Biological Process: intracellular signal transduction (GO:0035556);;	K05857|0.0e+00|pop:7467994|K05857 phosphatidylinositol phospholipase C, delta [EC:3.1.4.11] | (RefSeq) phosphoinositide phospholipase C 2 isoform X1	Inositol phosphate metabolism (ko00562);; Phosphatidylinositol signaling system (ko04070)	[T]	Signal transduction mechanisms	Phosphatidylinositol-specific phospholipase C, X domain	Phosphoinositide phospholipase C 2 OS=Arabidopsis thaliana OX=3702 GN=PLC2 PE=1 SV=1	I	Lipid transport and metabolism	phosphoinositide phospholipase C 2-like isoform X1 [Populus alba]	molecular function: catalytic activity (GO:0003824);; biological process: metabolic process (GO:0008152);; biological process: single-organism process (GO:0044699);; biological process: cellular process (GO:0009987);; biological process: signaling (GO:0023052);; biological process: response to stimulus (GO:0050896);; biological process: biological regulation (GO:0065007)
gene-POTOM_002004	9.64298	7.48109	6.10623	4.95484	9.36316	5.56045	8.55005	7.47287	0.640599	-0.316167	normal	0.690784	-0.230085	normal	0.018125	-0.734463	down	0.762688	-0.163699	normal	[G]	Carbohydrate transport and metabolism	Cellular Component: integral component of membrane (GO:0016021);; Molecular Function: transmembrane transporter activity (GO:0022857);;	K03319|2.7e-119|cmos:111446901|K03319 divalent anion:Na+ symporter, DASS family | (RefSeq) LOW QUALITY PROTEIN: dicarboxylate transporter 2.1, chloroplastic-like	--	--	--	Sodium:sulfate symporter transmembrane region	Dicarboxylate transporter 1, chloroplastic OS=Arabidopsis thaliana OX=3702 GN=DIT1 PE=1 SV=1	P	Inorganic ion transport and metabolism	dicarboxylate transporter 1, chloroplastic-like [Populus alba]	cellular component: membrane (GO:0016020);; cellular component: membrane part (GO:0044425);; molecular function: transporter activity (GO:0005215);; biological process: localization (GO:0051179)
gene-POTOM_002026	1.46538	2.83745	1.62629	1.20052	2.02251	2.44374	1.3515	1.32366	0.0310394	0.835881	up	0.720969	-0.265866	normal	0.990878	0.127248	normal	0.989243	-0.0195398	normal	--	--	Biological Process: defense response (GO:0006952);; Molecular Function: ADP binding (GO:0043531);;	K12818|7.4e-58|mtr:MTR_0267s0070|K12818 ATP-dependent RNA helicase DHX8/PRP22 [EC:3.6.4.13] | (RefSeq) NB-ARC domain disease resistance protein, putative	Spliceosome (ko03040)	--	--	Leucine rich repeat	--	T	Signal transduction mechanisms	putative disease resistance protein At3g14460 [Populus alba]	biological process: response to stimulus (GO:0050896);; molecular function: binding (GO:0005488)
gene-POTOM_002034	37.4277	31.8678	22.9903	23.4746	35.5803	37.8316	21.956	11.9071	0.886864	-0.193018	normal	0.981062	0.0400633	normal	0.998472	0.0200147	normal	2.99489e-06	-0.757444	down	--	--	Cellular Component: integral component of membrane (GO:0016021);;	K00858|4.0e-21|egr:104421503|K00858 NAD+ kinase [EC:2.7.1.23] | (RefSeq) putative NAD kinase 3 isoform X1	Nicotinate and nicotinamide metabolism (ko00760)	--	--	Protein RETICULATA-related	Protein RETICULATA-RELATED 4, chloroplastic OS=Arabidopsis thaliana OX=3702 GN=RER4 PE=2 SV=1	S	Function unknown	protein RETICULATA-RELATED 4, chloroplastic-like [Populus alba]	cellular component: membrane (GO:0016020);; cellular component: membrane part (GO:0044425)
gene-POTOM_002081	45.341	234.853	29.191	38.4744	178.495	158.171	78.9117	99.435	8.70255e-05	1.64258	up	0.6676	0.280951	normal	0.996356	-0.058902	normal	0.659535	0.244577	normal	--	--	--	--	--	--	--	--	--	--	--	hypothetical protein POPTR_001G268500 [Populus trichocarpa]	--
gene-POTOM_002098	9.14645	2.4103	0.0385113	0.55094	38.2226	11.4126	25.6478	23.6556	0.0153651	-1.22835	down	--	--	--	0.111611	-0.925422	normal	0.927501	-0.0931365	normal	[QV]	Secondary metabolites biosynthesis, transport and catabolism;; Defense mechanisms	Molecular Function: monooxygenase activity (GO:0004497);; Molecular Function: iron ion binding (GO:0005506);; Biological Process: multicellular organism development (GO:0007275);; Biological Process: brassinosteroid homeostasis (GO:0010268);; Biological Process: sterol metabolic process (GO:0016125);; Biological Process: brassinosteroid biosynthetic process (GO:0016132);; Molecular Function: oxid…	K07437|5.1e-151|qsu:112027775|K07437 cytochrome P450 family 26 subfamily A | (RefSeq) cytochrome P450 87A3-like	--	[QI]	Secondary metabolites biosynthesis, transport and catabolism;; Lipid transport and metabolism	Cytochrome P450	Cytochrome P450 87A3 OS=Oryza sativa subsp. japonica OX=39947 GN=CYP87A3 PE=2 SV=3	Q	Secondary metabolites biosynthesis, transport and catabolism	cytochrome P450 87A3-like [Populus alba]	molecular function: catalytic activity (GO:0003824);; biological process: metabolic process (GO:0008152);; biological process: single-organism process (GO:0044699);; molecular function: binding (GO:0005488);; biological process: multicellular organismal process (GO:0032501);; biological process: developmental process (GO:0032502);; biological process: biological regulation (GO:0065007)
gene-POTOM_002175	32.7119	221.668	25.0625	31.4443	62.4235	46.1396	67.4541	95.6234	3.43019e-06	1.88431	up	0.766187	0.235799	normal	0.911512	-0.313357	normal	0.23892	0.385711	normal	[T]	Signal transduction mechanisms	Molecular Function: protein serine/threonine phosphatase activity (GO:0004722);; Molecular Function: metal ion binding (GO:0046872);;	K17506|6.6e-173|pop:7487810|K17506 protein phosphatase 1L [EC:3.1.3.16] | (RefSeq) probable protein phosphatase 2C 25	--	[T]	Signal transduction mechanisms	Protein phosphatase 2C	Probable protein phosphatase 2C 25 OS=Arabidopsis thaliana OX=3702 GN=At2g30020 PE=1 SV=1	T	Signal transduction mechanisms	probable protein phosphatase 2C 25 [Populus alba]	molecular function: catalytic activity (GO:0003824);; biological process: metabolic process (GO:0008152);; biological process: cellular process (GO:0009987);; molecular function: binding (GO:0005488)
gene-POTOM_002217	0.408278	1.33142	0.347657	0.440152	1.80704	0.903314	0.129014	0.303739	0.0473407	1.09207	up	--	--	--	0.782945	-0.424545	normal	--	--	--	--		Biological Process: defense response to oomycetes (GO:0002229);; Molecular Function: transmembrane receptor protein serine/threonine kinase activity (GO:0004675);; Molecular Function: ATP binding (GO:0005524);; Cellular Component: plasma membrane (GO:0005886);; Biological Process: defense response (GO:0006952);; Cellular Component: integral component of membrane (GO:0016021);; Molecular Function:…	K22133|4.5e-95|egr:104443802|K22133 oxalate---CoA ligase [EC:6.2.1.8] | (RefSeq) oxalate--CoA ligase	Glyoxylate and dicarboxylate metabolism (ko00630)	--	--	Legume lectin domain	L-type lectin-domain containing receptor kinase IX.1 OS=Arabidopsis thaliana OX=3702 GN=LECRK91 PE=1 SV=1	T	Signal transduction mechanisms	L-type lectin-domain containing receptor kinase IX.1-like [Populus alba]	biological process: response to stimulus (GO:0050896);; biological process: multi-organism process (GO:0051704);; molecular function: catalytic activity (GO:0003824);; molecular function: signal transducer activity (GO:0004871);; molecular function: molecular transducer activity (GO:0060089);; biological process: metabolic process (GO:0008152);; biological process: cellular process (GO:0009987);;…
gene-POTOM_002220	0.578212	1.65867	0.388464	0.436776	2.57339	1.26611	0.326691	0.999478	0.00715203	1.16649	up	0.985469	0.0493017	normal	0.722591	-0.474189	normal	0.00285835	0.785305	up	--		Biological Process: defense response to oomycetes (GO:0002229);; Molecular Function: transmembrane receptor protein serine/threonine kinase activity (GO:0004675);; Molecular Function: ATP binding (GO:0005524);; Cellular Component: plasma membrane (GO:0005886);; Biological Process: defense response (GO:0006952);; Cellular Component: integral component of membrane (GO:0016021);; Molecular Function:…	K22133|6.8e-96|egr:104443802|K22133 oxalate---CoA ligase [EC:6.2.1.8] | (RefSeq) oxalate--CoA ligase	Glyoxylate and dicarboxylate metabolism (ko00630)	--	--	Legume lectin domain	L-type lectin-domain containing receptor kinase IX.1 OS=Arabidopsis thaliana OX=3702 GN=LECRK91 PE=1 SV=1	T	Signal transduction mechanisms	L-type lectin-domain containing receptor kinase IX.1-like [Populus alba]	biological process: response to stimulus (GO:0050896);; biological process: multi-organism process (GO:0051704);; molecular function: catalytic activity (GO:0003824);; molecular function: signal transducer activity (GO:0004871);; molecular function: molecular transducer activity (GO:0060089);; biological process: metabolic process (GO:0008152);; biological process: cellular process (GO:0009987);;…
gene-POTOM_002229	4.22644	11.5122	4.37005	3.93584	6.67237	7.03914	4.76235	5.5678	0.0023187	1.18324	up	0.945261	-0.10255	normal	0.998472	-0.0248094	normal	0.713863	0.190484	normal	[H]	Coenzyme transport and metabolism	Biological Process: protoporphyrinogen IX biosynthetic process (GO:0006782);; Molecular Function: glutamyl-tRNA reductase activity (GO:0008883);; Molecular Function: NADP binding (GO:0050661);;	K02492|9.8e-292|pop:7470783|K02492 glutamyl-tRNA reductase [EC:1.2.1.70] | (RefSeq) glutamyl-tRNA reductase 1, chloroplastic	Porphyrin and chlorophyll metabolism (ko00860)	--	--	Shikimate / quinate 5-dehydrogenase	Glutamyl-tRNA reductase 1, chloroplastic OS=Cucumis sativus OX=3659 GN=HEMA1 PE=2 SV=1	H	Coenzyme transport and metabolism	glutamyl-tRNA reductase 1, chloroplastic-like [Populus alba]	biological process: metabolic process (GO:0008152);; biological process: cellular process (GO:0009987);; molecular function: catalytic activity (GO:0003824);; biological process: single-organism process (GO:0044699);; molecular function: binding (GO:0005488)
gene-POTOM_002288	7.21408	36.2431	4.52455	4.61471	17.9946	7.62834	0.349848	0.856953	0.000620615	1.52681	up	0.992536	0.0295328	normal	0.68268	-0.489904	normal	--	--	--	--	--	Biological Process: reproduction (GO:0000003);; Molecular Function: regulatory region nucleic acid binding (GO:0001067);; Biological Process: response to acid chemical (GO:0001101);; Biological Process: developmental process involved in reproduction (GO:0003006);; Molecular Function: molecular_function (GO:0003674);; Molecular Function: nucleic acid binding (GO:0003676);; Molecular Function: DNA …	--	--	[R]	General function prediction only	C2H2-type zinc finger	Zinc finger protein ZAT6 OS=Arabidopsis thaliana OX=3702 GN=ZAT6 PE=2 SV=1	S	Function unknown	zinc finger protein ZAT10-like [Populus alba]	biological process: reproduction (GO:0000003);; molecular function: binding (GO:0005488);; biological process: response to stimulus (GO:0050896);; biological process: reproductive process (GO:0022414);; biological process: developmental process (GO:0032502);; molecular function: nucleic acid binding transcription factor activity (GO:0001071);; biological process: biological regulation (GO:0065007…
gene-POTOM_002303	4.6184	13.3902	2.79521	2.81579	8.8986	7.08477	2.15553	1.91904	0.0173712	1.13026	up	0.997009	0.0158663	normal	0.881095	-0.312735	normal	0.913377	-0.114273	normal	--	--	Molecular Function: G-protein coupled receptor binding (GO:0001664);; Molecular Function: molecular_function (GO:0003674);; Molecular Function: catalytic activity (GO:0003824);; Molecular Function: ubiquitin-protein transferase activity (GO:0004842);; Molecular Function: receptor binding (GO:0005102);; Molecular Function: frizzled binding (GO:0005109);; Molecular Function: binding (GO:0005488);; …	K16283|5.2e-10|ccav:112509436|K16283 E3 ubiquitin-protein ligase SDIR1 [EC:2.3.2.27] | (RefSeq) E3 ubiquitin-protein ligase SDIR1 isoform X1	--	[O]	Posttranslational modification, protein turnover, chaperones	Ring finger domain	Probable E3 ubiquitin-protein ligase RHY1A OS=Arabidopsis thaliana OX=3702 GN=RHY1A PE=1 SV=1	O	Posttranslational modification, protein turnover, chaperones	probable E3 ubiquitin-protein ligase RHY1A [Populus alba]	molecular function: binding (GO:0005488);; molecular function: catalytic activity (GO:0003824);; cellular component: cell (GO:0005623);; cellular component: membrane (GO:0016020);; cellular component: cell part (GO:0044464);; cellular component: membrane part (GO:0044425);; biological process: metabolic process (GO:0008152);; biological process: cellular process (GO:0009987);; biological process:…
gene-POTOM_002304	12.0471	61.4126	7.5122	6.79526	29.7129	35.4916	15.05	16.5008	3.31242e-06	1.76696	up	0.94865	-0.0990855	normal	0.997784	0.0603959	normal	0.811212	0.117679	normal	--	--	Molecular Function: protein serine/threonine phosphatase activity (GO:0004722);; Molecular Function: metal ion binding (GO:0046872);;	K01102|9.6e-201|pop:7469617|K01102 pyruvate dehydrogenase phosphatase [EC:3.1.3.43] | (RefSeq) probable protein phosphatase 2C 63	--	[T]	Signal transduction mechanisms	Protein phosphatase 2C	Probable protein phosphatase 2C 63 OS=Arabidopsis thaliana OX=3702 GN=At4g33920 PE=2 SV=1	T	Signal transduction mechanisms	probable protein phosphatase 2C 63 [Populus alba]	molecular function: catalytic activity (GO:0003824);; biological process: metabolic process (GO:0008152);; biological process: cellular process (GO:0009987);; molecular function: binding (GO:0005488)
gene-POTOM_002307	7.99455	14.285	8.03191	9.02816	8.57398	10.3779	2.17821	2.80804	0.0227345	0.761121	up	0.781813	0.161841	normal	0.959628	0.183304	normal	0.6027	0.268412	normal	--	--	--	--	--	--	--	Protein of unknown function (DUF620)	--	S	Function unknown	uncharacterized protein LOC118055465 [Populus alba]	--
gene-POTOM_002332	6.37124	9.89111	11.0129	11.5617	6.27764	3.79934	7.45246	5.80411	0.0317378	0.614964	up	0.971451	0.0661977	normal	0.389665	-0.587372	normal	0.606246	-0.266747	normal	[R]	General function prediction only	Molecular Function: protein kinase activity (GO:0004672);; Molecular Function: ATP binding (GO:0005524);; Cellular Component: integral component of membrane (GO:0016021);;	K00924|2.9e-31|cqi:110720574|K00924 kinase [EC:2.7.1.-] | (RefSeq) receptor protein kinase CLAVATA1-like	--	--	--	Protein kinase domain	Receptor protein kinase-like protein At4g34220 OS=Arabidopsis thaliana OX=3702 GN=At4g34220 PE=2 SV=1	T	Signal transduction mechanisms	receptor protein kinase-like protein At4g34220 [Populus alba]	molecular function: catalytic activity (GO:0003824);; biological process: metabolic process (GO:0008152);; biological process: cellular process (GO:0009987);; molecular function: binding (GO:0005488);; cellular component: membrane (GO:0016020);; cellular component: membrane part (GO:0044425)
gene-POTOM_002383	4.41592	4.52855	5.19271	6.29276	6.72256	9.2597	6.87176	11.2823	0.993119	0.0490326	normal	0.686396	0.234845	normal	0.904228	0.281206	normal	0.000821949	0.601776	up	--	--	Molecular Function: DNA binding (GO:0003677);;	K01051|5.3e-21|var:108341535|K01051 pectinesterase [EC:3.1.1.11] | (RefSeq) probable pectinesterase/pectinesterase inhibitor 58	Pentose and glucuronate interconversions (ko00040)	[K]	Transcription	Myb/SANT-like DNA-binding domain	Trihelix transcription factor DF1 OS=Arabidopsis thaliana OX=3702 GN=DF1 PE=4 SV=1	K	Transcription	trihelix transcription factor GT-2-like [Populus alba]	molecular function: binding (GO:0005488)
gene-POTOM_002395	77.3198	251.249	84.2263	117.653	168.097	100.378	32.0106	45.2749	0.00277603	1.28592	up	0.0472644	0.427974	normal	0.98126	-0.133072	normal	0.873356	0.137192	normal	--	--	--	--	--	--	--	--	--	S	Function unknown	classical arabinogalactan protein 1-like [Populus alba]	--
gene-POTOM_002396	3.32821	14.4077	2.54154	3.42789	10.4531	10.0575	5.66042	7.49423	9.419e-05	1.56724	up	0.303796	0.358387	normal	0.997784	-0.052908	normal	0.328179	0.326941	normal	[H]	Coenzyme transport and metabolism	Molecular Function: GTP cyclohydrolase II activity (GO:0003935);; Molecular Function: 3,4-dihydroxy-2-butanone-4-phosphate synthase activity (GO:0008686);; Biological Process: riboflavin biosynthetic process (GO:0009231);;	K14652|2.7e-200|pop:18095218|K14652 3,4-dihydroxy 2-butanone 4-phosphate synthase / GTP cyclohydrolase II [EC:4.1.99.12 3.5.4.25] | (RefSeq) bifunctional riboflavin biosynthesis protein RIBA 1, chloroplastic	Riboflavin metabolism (ko00740);; Folate biosynthesis (ko00790)	[H]	Coenzyme transport and metabolism	3,4-dihydroxy-2-butanone 4-phosphate synthase	Bifunctional riboflavin biosynthesis protein RIBA 1, chloroplastic OS=Arabidopsis thaliana OX=3702 GN=RIBA1 PE=1 SV=2	H	Coenzyme transport and metabolism	bifunctional riboflavin biosynthesis protein RIBA 1, chloroplastic [Populus alba]	molecular function: catalytic activity (GO:0003824);; biological process: metabolic process (GO:0008152);; biological process: cellular process (GO:0009987);; biological process: single-organism process (GO:0044699)
gene-POTOM_002409	4.54846	2.8571	2.76407	2.0338	5.22092	2.72517	1.255	1.21071	0.627846	-0.497192	normal	0.796257	-0.235767	normal	0.0158502	-0.855169	down	0.984274	-0.0293666	normal	--	--	Molecular Function: serine-type carboxypeptidase activity (GO:0004185);;	K16296|9.4e-255|pop:7461679|K16296 serine carboxypeptidase-like clade I [EC:3.4.16.-] | (RefSeq) serine carboxypeptidase-like 18 isoform X2	--	[OE]	Posttranslational modification, protein turnover, chaperones;; Amino acid transport and metabolism	Serine carboxypeptidase	Serine carboxypeptidase-like 18 OS=Arabidopsis thaliana OX=3702 GN=SCPL18 PE=2 SV=2	O	Posttranslational modification, protein turnover, chaperones	serine carboxypeptidase-like 18 [Populus alba]	molecular function: catalytic activity (GO:0003824);; biological process: metabolic process (GO:0008152)
gene-POTOM_002439	0.408527	3.67592	0.165645	0.782049	3.8837	3.65567	0.690734	0.876886	0.00774116	1.3611	up	--	--	--	0.996095	-0.112688	normal	--	--	--	--	--	Molecular Function: transcription corepressor activity (GO:0003714);; Cellular Component: nucleus (GO:0005634);; Biological Process: regulation of transcription, DNA-templated (GO:0006355);;	K11644|3.9e-25|pop:7492004|K11644 paired amphipathic helix protein Sin3a | (RefSeq) paired amphipathic helix protein Sin3-like 2	--	[B]	Chromatin structure and dynamics	Paired amphipathic helix repeat	--	B	Chromatin structure and dynamics	paired amphipathic helix protein Sin3-like 1 [Populus alba]	molecular function: transcription factor activity, protein binding (GO:0000988);; biological process: biological regulation (GO:0065007);; cellular component: cell (GO:0005623);; cellular component: organelle (GO:0043226);; cellular component: cell part (GO:0044464)
gene-POTOM_002480	1.12811	1.27704	0.608504	0.632899	1.07232	1.18647	2.60453	1.37741	0.976655	0.150587	normal	0.992536	0.0311302	normal	0.997784	0.0564351	normal	0.00692905	-0.655926	down	[I]	Lipid transport and metabolism	Molecular Function: catalytic activity (GO:0003824);;	K01897|0.0e+00|pop:7495829|K01897 long-chain acyl-CoA synthetase [EC:6.2.1.3] | (RefSeq) probable acyl-activating enzyme 16, chloroplastic	Fatty acid biosynthesis (ko00061);; Fatty acid degradation (ko00071);; Fatty acid metabolism (ko01212);; Peroxisome (ko04146)	[I]	Lipid transport and metabolism	AMP-binding enzyme	Probable acyl-activating enzyme 16, chloroplastic OS=Arabidopsis thaliana OX=3702 GN=AAE16 PE=2 SV=1	I	Lipid transport and metabolism	probable acyl-activating enzyme 16, chloroplastic isoform X2 [Populus alba]	molecular function: catalytic activity (GO:0003824)
gene-POTOM_002503	11.6612	42.1449	9.86757	9.855	37.3479	34.4266	3.98531	6.19852	0.00126879	1.37146	up	0.997009	0.0127495	normal	0.994293	-0.124752	normal	0.273194	0.413081	normal	--	--	Molecular Function: DNA binding (GO:0003677);; Cellular Component: nucleus (GO:0005634);; Biological Process: regulation of transcription, DNA-templated (GO:0006355);;	K00521|6.1e-15|cmos:111447866|K00521 ferric-chelate reductase [EC:1.16.1.7] | (RefSeq) ferric reduction oxidase 7, chloroplastic-like	--	--	--	No apical meristem (NAM) protein	NAC domain-containing protein 83 OS=Arabidopsis thaliana OX=3702 GN=NAC083 PE=1 SV=1	K	Transcription	NAC domain-containing protein 83-like [Populus alba]	molecular function: binding (GO:0005488);; cellular component: cell (GO:0005623);; cellular component: organelle (GO:0043226);; cellular component: cell part (GO:0044464);; biological process: biological regulation (GO:0065007)
gene-POTOM_002504	2.85828	3.5176	1.01266	0.943586	1.46295	4.56623	0.0244737	0.0509453	0.971566	0.203254	normal	0.988632	-0.0408692	normal	0.00045873	1.2304	up	--	--	--	[I]	Lipid transport and metabolism	Biological Process: lipid metabolic process (GO:0006629);; Molecular Function: phosphoric diester hydrolase activity (GO:0008081);;	K18696|8.7e-210|pop:7495809|K18696 glycerophosphodiester phosphodiesterase [EC:3.1.4.46] | (RefSeq) glycerophosphodiester phosphodiesterase GDPD1, chloroplastic	Glycerophospholipid metabolism (ko00564)	[R]	General function prediction only	Glycerophosphoryl diester phosphodiesterase family	Glycerophosphodiester phosphodiesterase GDPD1, chloroplastic OS=Arabidopsis thaliana OX=3702 GN=GDPD1 PE=1 SV=1	C	Energy production and conversion	glycerophosphodiester phosphodiesterase GDPD1, chloroplastic-like [Populus alba]	biological process: metabolic process (GO:0008152);; biological process: single-organism process (GO:0044699);; molecular function: catalytic activity (GO:0003824)
gene-POTOM_002564	10.9701	10.5381	13.3849	11.5978	10.2342	11.5809	8.79337	4.9091	0.993947	-0.0356121	normal	0.781813	-0.165375	normal	0.991234	0.0944756	normal	0.000450951	-0.687725	down	[F]	Nucleotide transport and metabolism	Molecular Function: uridine kinase activity (GO:0004849);; Molecular Function: ATP binding (GO:0005524);; Biological Process: nucleoside metabolic process (GO:0009116);; Molecular Function: transferase activity, transferring glycosyl groups (GO:0016757);; Biological Process: UMP salvage (GO:0044206);; Biological Process: CTP salvage (GO:0044211);;	K00876|5.0e-269|pop:7467715|K00876 uridine kinase [EC:2.7.1.48] | (RefSeq) uridine kinase-like protein 1, chloroplastic isoform X2	Pyrimidine metabolism (ko00240)	[TZ]	Signal transduction mechanisms;; Cytoskeleton	Uracil phosphoribosyltransferase	Uridine kinase-like protein 1, chloroplastic OS=Arabidopsis thaliana OX=3702 GN=UKL1 PE=1 SV=1	F	Nucleotide transport and metabolism	uridine kinase-like protein 1, chloroplastic [Populus alba]	molecular function: catalytic activity (GO:0003824);; biological process: metabolic process (GO:0008152);; biological process: cellular process (GO:0009987);; biological process: single-organism process (GO:0044699);; molecular function: binding (GO:0005488)
gene-POTOM_002593	12.1187	36.9559	5.44687	8.23991	36.9951	56.5874	11.0245	20.2952	0.0104956	1.18773	up	0.393756	0.392949	normal	0.936266	0.274921	normal	0.345009	0.404215	normal	--	--	Biological Process: amino acid transmembrane transport (GO:0003333);; Cellular Component: plasma membrane (GO:0005886);; Molecular Function: amino acid transmembrane transporter activity (GO:0015171);; Cellular Component: integral component of membrane (GO:0016021);;	K15015|7.4e-19|lang:109332400|K15015 solute carrier family 32 (vesicular inhibitory amino acid transporter) | (RefSeq) vacuolar amino acid transporter 1-like	--	[E]	Amino acid transport and metabolism	Transmembrane amino acid transporter protein	Lysine histidine transporter 1 OS=Arabidopsis thaliana OX=3702 GN=LHT1 PE=1 SV=1	E	Amino acid transport and metabolism	lysine histidine transporter 1 isoform X2 [Populus alba]	biological process: single-organism process (GO:0044699);; biological process: localization (GO:0051179);; cellular component: cell (GO:0005623);; cellular component: membrane (GO:0016020);; cellular component: cell part (GO:0044464);; molecular function: transporter activity (GO:0005215);; cellular component: membrane part (GO:0044425)
gene-POTOM_002610	62.3734	44.028	46.2844	39.2245	66.3489	41.4001	368.534	395.417	0.305798	-0.446853	normal	0.580798	-0.20079	normal	0.000180393	-0.698446	down	0.880296	0.0885241	normal	[G]	Carbohydrate transport and metabolism	Molecular Function: glucose-6-phosphate dehydrogenase activity (GO:0004345);; Biological Process: glucose metabolic process (GO:0006006);; Biological Process: pentose-phosphate shunt (GO:0006098);; Molecular Function: NADP binding (GO:0050661);;	K00036|3.5e-289|pop:7467683|K00036 glucose-6-phosphate 1-dehydrogenase [EC:1.1.1.49 1.1.1.363] | (RefSeq) glucose-6-phosphate 1-dehydrogenase, cytoplasmic	Pentose phosphate pathway (ko00030);; Glutathione metabolism (ko00480);; Carbon metabolism (ko01200)	[G]	Carbohydrate transport and metabolism	Glucose-6-phosphate dehydrogenase, C-terminal domain	Glucose-6-phosphate 1-dehydrogenase 6, cytoplasmic OS=Arabidopsis thaliana OX=3702 GN=G6PD6 PE=1 SV=1	G	Carbohydrate transport and metabolism	glucose-6-phosphate 1-dehydrogenase 6, cytoplasmic-like isoform X2 [Populus alba]	molecular function: catalytic activity (GO:0003824);; biological process: metabolic process (GO:0008152);; biological process: single-organism process (GO:0044699);; biological process: cellular process (GO:0009987);; molecular function: binding (GO:0005488)
gene-POTOM_002629	0.872775	0.959653	3.26636	1.77171	0.713256	1.40482	0.019984	0.00199333	0.977454	0.130545	normal	0.000928014	-0.679152	down	0.240241	0.692117	normal	--	--	--	--	--	Biological Process: phloem development (GO:0010088);;	--	--	--	--	Sieve element occlusion N-terminus	Protein SIEVE ELEMENT OCCLUSION B OS=Arabidopsis thaliana OX=3702 GN=SEOB PE=1 SV=1	S	Function unknown	protein SIEVE ELEMENT OCCLUSION B-like [Populus alba]	biological process: developmental process (GO:0032502)
gene-POTOM_002630	1.7834	1.52967	5.64131	3.35983	1.22548	1.9459	0	0.00199333	0.968987	-0.168099	normal	0.00110322	-0.608883	down	0.539781	0.489496	normal	--	--	--	--	--	Biological Process: phloem development (GO:0010088);;	--	--	--	--	Sieve element occlusion N-terminus	Protein SIEVE ELEMENT OCCLUSION B OS=Arabidopsis thaliana OX=3702 GN=SEOB PE=1 SV=1	S	Function unknown	protein SIEVE ELEMENT OCCLUSION B-like [Populus alba]	biological process: developmental process (GO:0032502)
gene-POTOM_002631	1.30524	1.33172	5.46571	3.05127	0.958622	1.76778	0	0	0.997499	0.0244504	normal	0.0144488	-0.607778	down	0.440814	0.594385	normal	--	--	--	--	--	Biological Process: phloem development (GO:0010088);;	--	--	--	--	Sieve element occlusion C-terminus	Protein SIEVE ELEMENT OCCLUSION B OS=Arabidopsis thaliana OX=3702 GN=SEOB PE=1 SV=1	S	Function unknown	protein SIEVE ELEMENT OCCLUSION B-like [Populus alba]	biological process: developmental process (GO:0032502)
gene-POTOM_002632	15.4722	15.6857	47.4295	26.2713	8.925	17.1836	0.013448	0	0.997438	0.0313425	normal	1.91959e-08	-0.746158	down	0.221653	0.693467	normal	--	--	--	--	--	Biological Process: phloem development (GO:0010088);;	--	--	--	--	Sieve element occlusion N-terminus	Protein SIEVE ELEMENT OCCLUSION B OS=Arabidopsis thaliana OX=3702 GN=SEOB PE=1 SV=1	S	Function unknown	protein SIEVE ELEMENT OCCLUSION B-like [Populus alba]	biological process: developmental process (GO:0032502)
gene-POTOM_002634	41.0222	47.2415	71.3355	51.2465	25.2857	43.2405	0.618774	0.527232	0.898386	0.204162	normal	0.0233314	-0.410983	normal	0.0359437	0.656661	up	0.928373	-0.102359	normal	--	--	Biological Process: phloem development (GO:0010088);;	--	--	--	--	Sieve element occlusion N-terminus	Protein SIEVE ELEMENT OCCLUSION B OS=Arabidopsis thaliana OX=3702 GN=SEOB PE=1 SV=1	S	Function unknown	protein SIEVE ELEMENT OCCLUSION B-like [Populus alba]	biological process: developmental process (GO:0032502)
gene-POTOM_002647	5.73084	10.6521	19.3791	19.1565	4.44307	3.7491	48.6279	55.0829	0.0129405	0.816753	up	0.999902	-0.000603907	normal	0.994055	-0.131205	normal	0.632807	0.161383	normal	[T]	Signal transduction mechanisms	Molecular Function: protein kinase activity (GO:0004672);; Molecular Function: ATP binding (GO:0005524);;	K20715|0.0e+00|pop:7467655|K20715 phototropin [EC:2.7.11.1] | (RefSeq) phototropin-1	--	--	--	Protein kinase domain	Phototropin-1 OS=Arabidopsis thaliana OX=3702 GN=PHOT1 PE=1 SV=1	T	Signal transduction mechanisms	phototropin-1 [Populus alba]	molecular function: catalytic activity (GO:0003824);; biological process: metabolic process (GO:0008152);; biological process: cellular process (GO:0009987);; molecular function: binding (GO:0005488)
gene-POTOM_002664	2.59904	2.47056	2.87102	5.89033	1.07575	3.16434	0.120581	0.301014	0.997499	-0.029376	normal	0.00560211	0.699338	up	0.00404878	1.11336	up	--	--	--	--	--	Molecular Function: DNA binding (GO:0003677);; Cellular Component: nucleus (GO:0005634);; Biological Process: regulation of transcription, DNA-templated (GO:0006355);;	--	--	--	--	No apical meristem (NAM) protein	SUPPRESSOR OF GAMMA RESPONSE 1 OS=Arabidopsis thaliana OX=3702 GN=SOG1 PE=1 SV=1	K	Transcription	SUPPRESSOR OF GAMMA RESPONSE 1 isoform X1 [Populus alba]	molecular function: binding (GO:0005488);; cellular component: cell (GO:0005623);; cellular component: organelle (GO:0043226);; cellular component: cell part (GO:0044464);; biological process: biological regulation (GO:0065007)
gene-POTOM_002738	3.96939	3.51718	9.92299	10.613	12.5887	5.45578	1.00674	0.599912	0.985148	-0.119154	normal	0.971331	0.0753626	normal	0.0260905	-0.975245	down	0.541855	-0.320526	normal	[P]	Inorganic ion transport and metabolism	Molecular Function: potassium channel activity (GO:0005267);; Cellular Component: integral component of membrane (GO:0016021);;	K05389|5.5e-186|pop:18095296|K05389 potassium channel subfamily K, other eukaryote | (RefSeq) two-pore potassium channel 3	--	[P]	Inorganic ion transport and metabolism	Ion channel	Two-pore potassium channel 2 OS=Arabidopsis thaliana OX=3702 GN=TPK2 PE=2 SV=1	P	Inorganic ion transport and metabolism	two-pore potassium channel 3-like [Populus alba]	molecular function: transporter activity (GO:0005215);; biological process: cellular process (GO:0009987);; biological process: single-organism process (GO:0044699);; biological process: localization (GO:0051179);; cellular component: membrane (GO:0016020);; cellular component: membrane part (GO:0044425)
gene-POTOM_002789	7.14559	9.47959	8.7513	10.4246	5.93281	7.16587	0.50642	1.51888	0.771272	0.366144	normal	0.631223	0.226483	normal	0.969539	0.186281	normal	0.0206544	0.657901	up	--	--	--	--	--	--	--	Remorin, C-terminal region	--	S	Function unknown	PREDICTED: uncharacterized protein LOC105141850 [Populus euphratica]	--
gene-POTOM_002903	0.959393	0.376259	0.929518	0.748258	1.66903	0.364804	2.28535	1.08012	--	--	--	0.935792	-0.131073	normal	0.0234507	-1.13883	down	0.0361144	-0.617184	down	--	--	Molecular Function: transcription factor activity, sequence-specific DNA binding (GO:0003700);; Cellular Component: nucleus (GO:0005634);; Biological Process: leaf morphogenesis (GO:0009965);; Biological Process: cell differentiation (GO:0030154);; Molecular Function: sequence-specific DNA binding (GO:0043565);; Biological Process: positive regulation of development, heterochronic (GO:0045962);; …	--	--	--	--	TCP family transcription factor	Transcription factor TCP4 OS=Arabidopsis thaliana OX=3702 GN=TCP4 PE=1 SV=1	K	Transcription	LOW QUALITY PROTEIN: transcription factor TCP4-like [Populus alba]	molecular function: nucleic acid binding transcription factor activity (GO:0001071);; biological process: biological regulation (GO:0065007);; cellular component: cell (GO:0005623);; cellular component: organelle (GO:0043226);; cellular component: cell part (GO:0044464);; biological process: developmental process (GO:0032502);; biological process: cellular process (GO:0009987);; biological proces…
gene-POTOM_002946	1.58914	1.43384	1.83054	1.98071	1.67278	2.56403	1.64461	3.56532	0.99485	-0.0609413	normal	0.978834	0.0670204	normal	0.905323	0.321855	normal	0.0230452	0.648214	up	--	--	Molecular Function: protein kinase activity (GO:0004672);; Molecular Function: ATP binding (GO:0005524);; Cellular Component: integral component of membrane (GO:0016021);;	K13415|5.7e-28|lang:109361902|K13415 protein brassinosteroid insensitive 1 [EC:2.7.10.1 2.7.11.1] | (RefSeq) brassinosteroid LRR receptor kinase-like	Plant hormone signal transduction (ko04075)	[T]	Signal transduction mechanisms	Protein tyrosine and serine/threonine kinase	Receptor-like serine/threonine-protein kinase At1g78530 OS=Arabidopsis thaliana OX=3702 GN=At1g78530 PE=2 SV=1	T	Signal transduction mechanisms	hypothetical protein D5086_0000167930 [Populus alba]	molecular function: catalytic activity (GO:0003824);; biological process: metabolic process (GO:0008152);; biological process: cellular process (GO:0009987);; molecular function: binding (GO:0005488);; cellular component: membrane (GO:0016020);; cellular component: membrane part (GO:0044425)
gene-POTOM_002978	0.991908	1.22523	1.24558	2.221	1.93208	3.0053	0.143231	0.243552	0.912847	0.264693	normal	0.00102895	0.671115	up	0.785993	0.388588	normal	--	--	--	--	--	Molecular Function: protein serine/threonine kinase activity (GO:0004674);; Molecular Function: ATP binding (GO:0005524);; Cellular Component: plasma membrane (GO:0005886);; Cellular Component: integral component of membrane (GO:0016021);; Biological Process: protein autophosphorylation (GO:0046777);;	--	--	--	--	Leucine rich repeat	Probable LRR receptor-like serine/threonine-protein kinase At1g53440 OS=Arabidopsis thaliana OX=3702 GN=At1g53440 PE=2 SV=2	T	Signal transduction mechanisms	probable LRR receptor-like serine/threonine-protein kinase At1g53430 [Populus alba]	molecular function: catalytic activity (GO:0003824);; biological process: metabolic process (GO:0008152);; biological process: cellular process (GO:0009987);; molecular function: binding (GO:0005488);; cellular component: cell (GO:0005623);; cellular component: membrane (GO:0016020);; cellular component: cell part (GO:0044464);; cellular component: membrane part (GO:0044425)
gene-POTOM_002980	1.01502	0.941451	1.90384	4.14084	1.04556	2.72407	0.160931	0.112295	0.986584	-0.0783094	normal	0.00759073	0.704457	up	0.0932484	0.879134	normal	--	--	--	--	--	Molecular Function: protein serine/threonine kinase activity (GO:0004674);; Molecular Function: ATP binding (GO:0005524);; Cellular Component: plasma membrane (GO:0005886);; Cellular Component: integral component of membrane (GO:0016021);; Biological Process: protein autophosphorylation (GO:0046777);;	--	--	--	--	Leucine rich repeat	Probable LRR receptor-like serine/threonine-protein kinase At1g53440 OS=Arabidopsis thaliana OX=3702 GN=At1g53440 PE=2 SV=2	T	Signal transduction mechanisms	probable LRR receptor-like serine/threonine-protein kinase At1g53430 [Populus alba]	molecular function: catalytic activity (GO:0003824);; biological process: metabolic process (GO:0008152);; biological process: cellular process (GO:0009987);; molecular function: binding (GO:0005488);; cellular component: cell (GO:0005623);; cellular component: membrane (GO:0016020);; cellular component: cell part (GO:0044464);; cellular component: membrane part (GO:0044425)
gene-POTOM_003017	1.34819	2.56695	1.66612	1.69882	0.712201	1.00708	0	0.00529833	0.0332318	0.815228	up	0.997009	0.0171149	normal	0.91811	0.297704	normal	--	--	--	[V]	Defense mechanisms	Molecular Function: ATP binding (GO:0005524);; Cellular Component: integral component of membrane (GO:0016021);; Molecular Function: ATPase activity (GO:0016887);;	K05681|2.4e-153|lang:109327703|K05681 ATP-binding cassette, subfamily G (WHITE), member 2 | (RefSeq) ABC transporter G family member 5-like	ABC transporters (ko02010)	[Q]	Secondary metabolites biosynthesis, transport and catabolism	ABC-2 type transporter	ABC transporter G family member 10 OS=Arabidopsis thaliana OX=3702 GN=ABCG10 PE=3 SV=1	Q	Secondary metabolites biosynthesis, transport and catabolism	ABC transporter G family member 10-like [Populus alba]	molecular function: binding (GO:0005488);; cellular component: membrane (GO:0016020);; cellular component: membrane part (GO:0044425);; molecular function: catalytic activity (GO:0003824)
gene-POTOM_003032	65.5048	180.698	22.4354	26.6672	67.6382	43.6222	0.441196	2.32256	0.0271944	1.077	up	0.867078	0.179581	normal	0.796615	-0.416967	normal	--	--	--	--	--	Molecular Function: DNA binding (GO:0003677);; Molecular Function: transcription factor activity, sequence-specific DNA binding (GO:0003700);; Cellular Component: nucleus (GO:0005634);;	K09286|1.6e-99|pop:18095552|K09286 EREBP-like factor | (RefSeq) ethylene-responsive transcription factor 4	--	--	--	AP2 domain	Ethylene-responsive transcription factor 4 OS=Arabidopsis thaliana OX=3702 GN=ERF4 PE=1 SV=1	K	Transcription	ethylene-responsive transcription factor 4 [Populus alba]	molecular function: binding (GO:0005488);; molecular function: nucleic acid binding transcription factor activity (GO:0001071);; biological process: biological regulation (GO:0065007);; cellular component: cell (GO:0005623);; cellular component: organelle (GO:0043226);; cellular component: cell part (GO:0044464)
gene-POTOM_003079	8.98088	5.97699	13.2576	14.0697	12.5619	7.49508	5.33853	4.13803	0.78048	-0.41842	normal	0.960825	0.0813678	normal	0.0410702	-0.714732	down	0.760646	-0.224434	normal	--	--	--	--	--	[C]	Energy production and conversion	CBS domain	CBS domain-containing protein CBSX5 OS=Arabidopsis thaliana OX=3702 GN=CBSX5 PE=2 SV=2	C	Energy production and conversion	CBS domain-containing protein CBSX5-like [Populus alba]	--
gene-POTOM_003088	114.04	30.0017	12.5586	8.36111	366.11	140.184	7.11996	3.75295	0.757745	-0.419227	normal	0.0229429	-0.48189	normal	0.000232135	-1.20493	down	0.000550153	-0.717757	down	--	--	Molecular Function: nutrient reservoir activity (GO:0045735);;	--	--	--	--	Cupin	Arachin Ahy-3 OS=Arachis hypogaea OX=3818 PE=1 SV=1	S	Function unknown	cocosin 1-like [Populus alba]	molecular function: nutrient reservoir activity (GO:0045735)
gene-POTOM_003094	4.37326	7.61297	9.11641	7.34295	5.94253	9.29829	8.11942	6.51429	0.00478122	0.753305	up	0.842498	-0.19733	normal	0.187116	0.51889	normal	0.560788	-0.252641	normal	--	--	Cellular Component: integral component of membrane (GO:0016021);;	K13348|8.1e-205|pop:18095627|K13348 protein Mpv17 | (RefSeq) protein SYM1	Peroxisome (ko04146)	[R]	General function prediction only	Mpv17 / PMP22 family	--	S	Function unknown	protein SYM1-like [Populus alba]	cellular component: membrane (GO:0016020);; cellular component: membrane part (GO:0044425)
gene-POTOM_003097	8.33777	17.325	10.5056	12.2532	12.7762	12.4714	2.28227	3.10008	0.0408305	0.889509	up	0.741252	0.198516	normal	0.996226	-0.100204	normal	0.598441	0.285685	normal	[H]	Coenzyme transport and metabolism	Molecular Function: methyltransferase activity (GO:0008168);; Cellular Component: integral component of membrane (GO:0016021);;	K23095|9.7e-07|cam:101512362|K23095 demethylphylloquinol methyltransferase [EC:2.1.1.329] | (RefSeq) 2-phytyl-1,4-beta-naphthoquinone methyltransferase, chloroplastic	Ubiquinone and other terpenoid-quinone biosynthesis (ko00130)	--	--	Methyltransferase domain	--	S	Function unknown	uncharacterized protein LOC118058582 [Populus alba]	molecular function: catalytic activity (GO:0003824);; cellular component: membrane (GO:0016020);; cellular component: membrane part (GO:0044425)
gene-POTOM_003120	6.50898	4.71238	7.55013	7.9867	6.31817	4.21676	2.98079	0.807702	0.739291	-0.367029	normal	0.977286	0.0663715	normal	0.627468	-0.477627	normal	2.71584e-05	-0.998621	down	--	--	Molecular Function: ion channel activity (GO:0005216);; Cellular Component: integral component of membrane (GO:0016021);;	K05391|0.0e+00|pop:18095658|K05391 cyclic nucleotide gated channel, plant | (RefSeq) cyclic nucleotide-gated ion channel 4	Plant-pathogen interaction (ko04626)	[PT]	Inorganic ion transport and metabolism;; Signal transduction mechanisms	Ion transport protein	Cyclic nucleotide-gated ion channel 4 OS=Arabidopsis thaliana OX=3702 GN=CNGC4 PE=2 SV=2	P	Inorganic ion transport and metabolism	cyclic nucleotide-gated ion channel 4 [Populus alba]	molecular function: transporter activity (GO:0005215);; biological process: localization (GO:0051179);; cellular component: membrane (GO:0016020);; cellular component: membrane part (GO:0044425)
gene-POTOM_003127	15.2794	4.03272	29.0052	22.7949	4.76209	5.27174	0	0	2.49151e-05	-1.49608	down	0.892528	-0.172972	normal	0.997268	0.0688642	normal	--	--	--	--	--	Molecular Function: calcium ion binding (GO:0005509);;	K24345|3.0e-49|pop:7462368|K24345 calcium-binding protein KIC and related proteins | (RefSeq) calcium-binding protein PBP1	--	[ZD]	Cytoskeleton;; Cell cycle control, cell division, chromosome partitioning	EF-hand domain pair	Calcium-binding protein KRP1 OS=Arabidopsis thaliana OX=3702 GN=KRP1 PE=2 SV=1	--	--	calcium-binding protein PBP1-like [Populus alba]	molecular function: binding (GO:0005488)
gene-POTOM_003151	3.07848	1.10325	3.03967	3.62683	2.97334	2.80562	0.381138	0.351235	0.0263111	-1.06179	down	0.98899	0.0211027	normal	0.990878	-0.127157	normal	--	--	--	--	--	Molecular Function: protein dimerization activity (GO:0046983);;	K05765|1.6e-07|gra:105781290|K05765 cofilin | (RefSeq) uncharacterized LOC105781290	--	--	--	--	Transcription factor bHLH123 OS=Arabidopsis thaliana OX=3702 GN=BHLH123 PE=1 SV=1	K	Transcription	transcription factor bHLH123-like isoform X2 [Populus alba]	molecular function: binding (GO:0005488)
gene-POTOM_003162	15.1033	245.113	5.80413	5.43654	106.399	121.617	22.2727	27.1458	0.0106131	1.28549	up	0.996634	-0.0157794	normal	0.998472	0.00822785	normal	0.691409	0.215786	normal	--	--	--	K14494|1.3e-58|ccav:112517260|K14494 DELLA protein | (RefSeq) DELLA protein GAI-like	Plant hormone signal transduction (ko04075)	--	--	GRAS domain family	Chitin-inducible gibberellin-responsive protein 1 OS=Oryza sativa subsp. japonica OX=39947 GN=CIGR1 PE=2 SV=1	K	Transcription	scarecrow-like protein 21 [Populus alba]	--
gene-POTOM_003175	0.9606	4.44939	15.0141	16.2235	0.842379	1.47921	2.63052	3.07188	0.0177026	1.25075	up	0.974735	0.0731427	normal	0.94728	0.251816	normal	0.889386	0.138163	normal	[O]	Posttranslational modification, protein turnover, chaperones	Molecular Function: molecular_function (GO:0003674);; Molecular Function: protein disulfide isomerase activity (GO:0003756);; Molecular Function: catalytic activity (GO:0003824);; Molecular Function: thioredoxin-disulfide reductase activity (GO:0004791);; Cellular Component: cellular_component (GO:0005575);; Cellular Component: intracellular (GO:0005622);; Cellular Component: cell (GO:0005623);; …	K03671|8.1e-64|pop:18095889|K03671 thioredoxin 1 | (RefSeq) thioredoxin-like protein CXXS1	--	[O]	Posttranslational modification, protein turnover, chaperones	Thioredoxin	Thioredoxin-like protein CXXS1 OS=Arabidopsis thaliana OX=3702 GN=CXXS1 PE=2 SV=2	O	Posttranslational modification, protein turnover, chaperones	thioredoxin-like protein CXXS1 [Populus alba]	molecular function: catalytic activity (GO:0003824);; molecular function: antioxidant activity (GO:0016209);; biological process: metabolic process (GO:0008152);; biological process: cellular process (GO:0009987);; biological process: single-organism process (GO:0044699);; biological process: response to stimulus (GO:0050896);; biological process: detoxification (GO:0098754);; cellular component:…
gene-POTOM_003198	5.67968	2.53391	1.08953	0.415541	7.21444	2.45135	0.417126	0.808157	0.692661	-0.545024	normal	--	--	--	0.000292768	-1.26437	down	--	--	--	--	--	Biological Process: xylem development (GO:0010089);;	--	--	--	--	--	Vascular-related unknown protein 1 OS=Arabidopsis thaliana OX=3702 GN=VUP1 PE=2 SV=1	--	--	vascular-related unknown protein 4-like isoform X1 [Populus alba]	biological process: developmental process (GO:0032502)
gene-POTOM_003240	0.505454	0.278683	0.737248	0.83607	0.673303	1.49206	24.8909	12.4709	--	--	--	--	--	--	--	--	--	0.000230809	-0.766742	down	--	--	Biological Process: protein polyubiquitination (GO:0000209);; Molecular Function: molecular_function (GO:0003674);; Molecular Function: catalytic activity (GO:0003824);; Molecular Function: ubiquitin-protein transferase activity (GO:0004842);; Molecular Function: binding (GO:0005488);; Molecular Function: protein binding (GO:0005515);; Cellular Component: cellular_component (GO:0005575);; Cellula…	K20417|1.1e-175|pop:18095957|K20417 palmitoyl-[glycerolipid] 3-(E)-desaturase [EC:1.14.19.43] | (RefSeq) fatty acid desaturase 4, chloroplastic	--	[O]	Posttranslational modification, protein turnover, chaperones	B domain of TMEM189, localisation domain	Fatty acid desaturase 4, chloroplastic OS=Arabidopsis thaliana OX=3702 GN=FAD4 PE=1 SV=1	O	Posttranslational modification, protein turnover, chaperones	fatty acid desaturase 4, chloroplastic [Populus alba]	biological process: metabolic process (GO:0008152);; biological process: cellular process (GO:0009987);; molecular function: catalytic activity (GO:0003824);; molecular function: binding (GO:0005488);; cellular component: cell (GO:0005623);; cellular component: cell part (GO:0044464);; cellular component: organelle (GO:0043226);; biological process: single-organism process (GO:0044699);; biologic…
gene-POTOM_003296	16.0549	9.84898	15.3306	17.7154	9.61253	10.9444	86.8955	90.6241	0.002124	-0.647776	down	0.724367	0.192166	normal	0.993986	0.118992	normal	0.949893	0.0515789	normal	--	--	Molecular Function: molecular_function (GO:0003674);; Molecular Function: enzyme inhibitor activity (GO:0004857);; Molecular Function: endopeptidase inhibitor activity (GO:0004866);; Molecular Function: cysteine-type endopeptidase inhibitor activity (GO:0004869);; Cellular Component: cellular_component (GO:0005575);; Cellular Component: intracellular (GO:0005622);; Cellular Component: cell (GO:00…	K19042|4.0e-182|pop:18095766|K19042 E3 ubiquitin-protein ligase BOI and related proteins [EC:2.3.2.27] | (RefSeq) probable BOI-related E3 ubiquitin-protein ligase 3	--	[O]	Posttranslational modification, protein turnover, chaperones	Zinc finger, C3HC4 type (RING finger)	Probable BOI-related E3 ubiquitin-protein ligase 3 OS=Arabidopsis thaliana OX=3702 GN=BRG3 PE=1 SV=1	O	Posttranslational modification, protein turnover, chaperones	probable BOI-related E3 ubiquitin-protein ligase 3 [Populus alba]	molecular function: molecular function regulator (GO:0098772);; biological process: biological regulation (GO:0065007);; cellular component: cell (GO:0005623);; cellular component: cell part (GO:0044464);; cellular component: organelle (GO:0043226);; biological process: metabolic process (GO:0008152);; biological process: cellular process (GO:0009987);; biological process: single-organism process…
gene-POTOM_003335	0.576234	0.447722	0.138836	0.0875303	0.485345	0.834813	1.12203	2.20265	--	--	--	--	--	--	0.886338	0.343582	normal	0.0231299	0.622784	up	--	--	Molecular Function: protein binding (GO:0005515);;	--	--	--	--	Protein of unknown function (DUF4005)	Protein IQ-DOMAIN 1 OS=Arabidopsis thaliana OX=3702 GN=IQD1 PE=1 SV=1	S	Function unknown	protein IQ-DOMAIN 1 [Populus trichocarpa]	molecular function: binding (GO:0005488)
gene-POTOM_003346	5.61833	37.6686	2.40186	4.14393	23.5998	10.0369	1.64032	5.33967	0.00551836	1.39737	up	0.671091	0.286985	normal	0.905168	-0.254559	normal	0.0428034	0.58432	normal	--	--	--	--	--	--	--	--	--	--	--	hypothetical protein POPTR_001G449900 [Populus trichocarpa]	--
gene-POTOM_003347	10.8349	80.2883	5.21927	9.70322	51.0119	21.87	3.30138	12.9306	0.173575	0.882761	normal	0.645258	0.288675	normal	0.913813	-0.243195	normal	0.0222034	0.619529	up	--	--	--	--	--	--	--	--	--	--	--	hypothetical protein POPTR_001G449900 [Populus trichocarpa]	--
gene-POTOM_003348	8.23325	56.4375	2.76419	3.99354	37.4203	17.4835	3.0879	7.77617	0.00585505	1.39203	up	0.875282	0.174576	normal	0.932371	-0.220827	normal	0.179089	0.46544	normal	--	--	--	--	--	--	--	--	--	--	--	hypothetical protein POPTR_001G449900 [Populus trichocarpa]	--
gene-POTOM_003349	21.2929	42.0512	33.7337	34.4104	18.113	21.3265	35.9703	34.8514	0.00603886	0.891175	up	0.986327	0.0370476	normal	0.93979	0.169154	normal	0.949893	-0.0430112	normal	--	--	Molecular Function: lipid binding (GO:0008289);; Cellular Component: integral component of membrane (GO:0016021);;	--	--	[I]	Lipid transport and metabolism	START domain	--	I	Lipid transport and metabolism	uncharacterized protein LOC118042459 [Populus alba]	molecular function: binding (GO:0005488);; cellular component: membrane (GO:0016020);; cellular component: membrane part (GO:0044425)
gene-POTOM_003460	9.91229	21.3553	9.43068	11.4383	11.1408	13.2768	1.18764	1.68529	0.000293185	1.01959	up	0.498266	0.254351	normal	0.990878	0.125618	normal	0.585936	0.299833	normal	[C]	Energy production and conversion	Molecular Function: oxidoreductase activity (GO:0016491);; Molecular Function: FAD binding (GO:0071949);;	K22395|2.3e-156|qsu:111984226|K22395 cinnamyl-alcohol dehydrogenase [EC:1.1.1.195] | (RefSeq) berberine bridge enzyme-like 13	Phenylpropanoid biosynthesis (ko00940)	--	--	FAD binding domain	Berberine bridge enzyme-like 1 OS=Arabidopsis thaliana OX=3702 GN=SEC1A PE=2 SV=1	C	Energy production and conversion	berberine bridge enzyme-like 21 [Populus alba]	molecular function: catalytic activity (GO:0003824);; molecular function: binding (GO:0005488)
gene-POTOM_003462	10.3609	20.1038	9.97801	11.8887	10.6726	13.3529	3.72825	4.71046	1.82148e-05	0.92128	up	0.753377	0.212405	normal	0.97103	0.183083	normal	0.661944	0.246515	normal	[C]	Energy production and conversion	Molecular Function: oxidoreductase activity (GO:0016491);; Molecular Function: FAD binding (GO:0071949);;	K22395|1.1e-156|qsu:111984226|K22395 cinnamyl-alcohol dehydrogenase [EC:1.1.1.195] | (RefSeq) berberine bridge enzyme-like 13	Phenylpropanoid biosynthesis (ko00940)	--	--	FAD binding domain	Berberine bridge enzyme-like 1 OS=Arabidopsis thaliana OX=3702 GN=SEC1A PE=2 SV=1	C	Energy production and conversion	berberine bridge enzyme-like 21 [Populus alba]	molecular function: catalytic activity (GO:0003824);; molecular function: binding (GO:0005488)
gene-POTOM_003481	21.1881	105.519	19.8714	25.542	28.7947	21.5435	5.06039	10.4635	0.00109883	1.49025	up	0.739727	0.253032	normal	0.885055	-0.327408	normal	0.385006	0.370065	normal	--	--	Cellular Component: integral component of membrane (GO:0016021);;	--	--	--	--	--	--	S	Function unknown	uncharacterized protein LOC118035895 [Populus alba]	cellular component: membrane (GO:0016020);; cellular component: membrane part (GO:0044425)
gene-POTOM_003497	1.72516	0.970583	0.24117	0.114493	3.75648	1.35472	5.79133	5.51198	--	--	--	--	--	--	0.0473208	-0.994684	down	0.957031	-0.0579779	normal	[I]	Lipid transport and metabolism	Molecular Function: hydrolase activity (GO:0016787);;	K22097|5.7e-77|psom:113322812|K22097 3-O-acetylpapaveroxine carboxylesterase [EC:3.1.1.105] | (RefSeq) carboxylesterase 1-like	Isoquinoline alkaloid biosynthesis (ko00950)	[V]	Defense mechanisms	alpha/beta hydrolase fold	Probable carboxylesterase 8 OS=Arabidopsis thaliana OX=3702 GN=CXE8 PE=2 SV=1	V	Defense mechanisms	probable carboxylesterase 8 [Populus alba]	molecular function: catalytic activity (GO:0003824)
gene-POTOM_003532	20.8016	8.79503	14.3103	13.9285	10.7184	12.4831	0.54478	0.547654	0.00449803	-1.02143	down	0.996372	-0.0177844	normal	0.988612	0.13843	normal	--	--	--	[O]	Posttranslational modification, protein turnover, chaperones	Cellular Component: cellular_component (GO:0005575);; Cellular Component: intracellular (GO:0005622);; Cellular Component: cell (GO:0005623);; Cellular Component: nucleus (GO:0005634);; Cellular Component: cytoplasm (GO:0005737);; Cellular Component: chloroplast (GO:0009507);; Cellular Component: plastid (GO:0009536);; Cellular Component: organelle (GO:0043226);; Cellular Component: membrane-boun…	K03686|4.4e-09|smo:SELMODRAFT_133534|K03686 molecular chaperone DnaJ | (RefSeq) hypothetical protein	--	[O]	Posttranslational modification, protein turnover, chaperones	DnaJ domain	Chaperone protein dnaJ 11, chloroplastic OS=Arabidopsis thaliana OX=3702 GN=ATJ11 PE=1 SV=2	O	Posttranslational modification, protein turnover, chaperones	chaperone protein dnaJ 11, chloroplastic [Populus alba]	cellular component: cell (GO:0005623);; cellular component: cell part (GO:0044464);; cellular component: organelle (GO:0043226)
gene-POTOM_003547	1.07376	3.30784	0.934015	1.0412	1.37117	3.40896	4.84186	5.03945	8.48997e-06	1.38575	up	0.971259	0.0815598	normal	0.0333724	0.933324	up	0.964411	0.0469197	normal	--	--	--	K03798|7.0e-74|pper:18783535|K03798 cell division protease FtsH [EC:3.4.24.-] | (RefSeq) ATP-dependent zinc metalloprotease FTSH 6, chloroplastic	--	[R]	General function prediction only	PPR repeat	Pentatricopeptide repeat-containing protein At5g66520 OS=Arabidopsis thaliana OX=3702 GN=PCMP-H61 PE=2 SV=1	S	Function unknown	pentatricopeptide repeat-containing protein At5g66520-like isoform X1 [Populus alba]	--
gene-POTOM_003617	1.29336	0.062559	0.0718513	0.0503163	0.581841	0.0463287	0	0	4.3321e-07	-2.14218	down	--	--	--	--	--	--	--	--	--	[Q]	Secondary metabolites biosynthesis, transport and catabolism	Molecular Function: oxidoreductase activity (GO:0016491);; Molecular Function: metal ion binding (GO:0046872);;	K06892|2.3e-199|pop:112326160|K06892 feruloyl-CoA 6-hydroxylase [EC:1.14.11.61] | (RefSeq) feruloyl CoA ortho-hydroxylase 1-like	Phenylpropanoid biosynthesis (ko00940)	[QR]	Secondary metabolites biosynthesis, transport and catabolism;; General function prediction only	2OG-Fe(II) oxygenase superfamily	Feruloyl CoA ortho-hydroxylase F6H1-3 OS=Ipomoea batatas OX=4120 GN=F6H1-3 PE=1 SV=1	Q	Secondary metabolites biosynthesis, transport and catabolism	feruloyl CoA ortho-hydroxylase F6H1-3-like [Populus alba]	molecular function: catalytic activity (GO:0003824);; molecular function: binding (GO:0005488)
gene-POTOM_003648	1.21902	1.0529	1.07606	1.07084	2.09496	0.976441	4.36316	3.83799	0.986469	-0.120491	normal	0.999521	0.00252514	normal	0.0299779	-0.914459	down	0.85737	-0.143571	normal	--	--	Molecular Function: molecular_function (GO:0003674);; Molecular Function: catalytic activity (GO:0003824);; Cellular Component: cellular_component (GO:0005575);; Cellular Component: intracellular (GO:0005622);; Cellular Component: cell (GO:0005623);; Cellular Component: cytoplasm (GO:0005737);; Biological Process: generation of precursor metabolites and energy (GO:0006091);; Biological Process: o…	K12603|2.0e-14|vcn:VOLCADRAFT_106614|K12603 CCR4-NOT transcription complex subunit 6 [EC:3.1.13.4] | (RefSeq) hypothetical protein	RNA degradation (ko03018)	--	--	--	Protein PHOTOSYSTEM I ASSEMBLY 2, chloroplastic OS=Oryza sativa subsp. japonica OX=39947 GN=PSA2 PE=2 SV=1	S	Function unknown	hypothetical protein DKX38_000074 [Salix brachista]	molecular function: catalytic activity (GO:0003824);; cellular component: cell (GO:0005623);; cellular component: cell part (GO:0044464);; biological process: metabolic process (GO:0008152);; biological process: cellular process (GO:0009987);; biological process: cellular component organization or biogenesis (GO:0071840);; biological process: multicellular organismal process (GO:0032501);; biolog…
gene-POTOM_003666	1.12885	1.14261	1.73659	2.16654	0.518591	0.884253	1.71732	3.81034	0.997499	0.0253164	normal	0.759791	0.234933	normal	0.584934	0.512745	normal	0.000550153	0.79964	up	--	--	Molecular Function: ubiquitin-protein transferase activity (GO:0004842);;	K10260|1.5e-08|cre:CHLREDRAFT_205525|K10260 F-box and WD-40 domain protein 7 | (RefSeq) predicted protein	Ubiquitin mediated proteolysis (ko04120)	[S]	Function unknown	U-box domain	Putative E3 ubiquitin-protein ligase LIN-2 OS=Lotus japonicus OX=34305 GN=LIN PE=1 SV=1	S	Function unknown	putative E3 ubiquitin-protein ligase LIN-2 [Populus alba]	molecular function: catalytic activity (GO:0003824)
gene-POTOM_003668	1.87766	0.300129	1.48924	0.886173	1.54896	1.10436	0.081327	0.0485237	0.000632522	-1.56019	down	0.498342	-0.370664	normal	0.892959	-0.324934	normal	--	--	--	[I]	Lipid transport and metabolism	Biological Process: lipid metabolic process (GO:0006629);; Molecular Function: oxidoreductase activity, acting on paired donors, with oxidation of a pair of donors resulting in the reduction of molecular oxygen to two molecules of water (GO:0016717);;	K10256|1.1e-193|qsu:111998386|K10256 omega-6 fatty acid desaturase / acyl-lipid omega-6 desaturase (Delta-12 desaturase) [EC:1.14.19.6 1.14.19.22] | (RefSeq) delta(12)-acyl-lipid-desaturase-like	Biosynthesis of unsaturated fatty acids (ko01040);; Fatty acid metabolism (ko01212)	--	--	Fatty acid desaturase	Delta(12)-acyl-lipid-desaturase OS=Punica granatum OX=22663 GN=FAD12 PE=2 SV=2	I	Lipid transport and metabolism	delta(12)-acyl-lipid-desaturase [Populus trichocarpa]	biological process: metabolic process (GO:0008152);; biological process: single-organism process (GO:0044699);; molecular function: catalytic activity (GO:0003824)
gene-POTOM_003680	1.26726	4.13926	1.18168	0.81976	1.91681	3.15458	0.03685	0.0976197	0.000237685	1.37062	up	0.728329	-0.273447	normal	0.822419	0.39266	normal	--	--	--	--		Molecular Function: protein serine/threonine kinase activity (GO:0004674);; Molecular Function: ATP binding (GO:0005524);; Cellular Component: integral component of membrane (GO:0016021);;	K13416|2.3e-55|aip:107631617|K13416 brassinosteroid insensitive 1-associated receptor kinase 1 [EC:2.7.10.1 2.7.11.1] | (RefSeq) BRASSINOSTEROID INSENSITIVE 1-associated receptor kinase 1 isoform X1	MAPK signaling pathway - plant (ko04016);; Plant hormone signal transduction (ko04075);; Plant-pathogen interaction (ko04626)	--	--	Protein kinase domain	G-type lectin S-receptor-like serine/threonine-protein kinase LECRK4 OS=Oryza sativa subsp. indica OX=39946 GN=LECRK4 PE=3 SV=1	T	Signal transduction mechanisms	G-type lectin S-receptor-like serine/threonine-protein kinase LECRK3 [Populus alba]	molecular function: catalytic activity (GO:0003824);; biological process: metabolic process (GO:0008152);; biological process: cellular process (GO:0009987);; molecular function: binding (GO:0005488);; cellular component: membrane (GO:0016020);; cellular component: membrane part (GO:0044425)
gene-POTOM_003685	4.74328	3.28171	1.12892	3.18712	0.697639	0.209579	0	0	0.949166	-0.266975	normal	0.00461269	0.753566	up	--	--	--	--	--	--	--	--	Molecular Function: molecular_function (GO:0003674);; Molecular Function: catalytic activity (GO:0003824);; Molecular Function: glucan exo-1,3-beta-glucosidase activity (GO:0004338);; Molecular Function: hydrolase activity, hydrolyzing O-glycosyl compounds (GO:0004553);; Molecular Function: beta-galactosidase activity (GO:0004565);; Biological Process: carbohydrate metabolic process (GO:0005975);…	K01188|8.0e-25|vvi:100260409|K01188 beta-glucosidase [EC:3.2.1.21] | (RefSeq) beta-glucosidase 12-like	Cyanoamino acid metabolism (ko00460);; Starch and sucrose metabolism (ko00500);; Phenylpropanoid biosynthesis (ko00940)	[G]	Carbohydrate transport and metabolism	Glycosyl hydrolase family 1	Beta-glucosidase 27 OS=Oryza sativa subsp. japonica OX=39947 GN=BGLU27 PE=2 SV=1	G	Carbohydrate transport and metabolism	PREDICTED: beta-glucosidase 24-like [Populus euphratica]	molecular function: catalytic activity (GO:0003824);; biological process: metabolic process (GO:0008152);; biological process: single-organism process (GO:0044699)
gene-POTOM_003696	1.87883	1.46369	1.3344	2.65042	0.871234	0.637199	0.876555	1.03002	0.929106	-0.262219	normal	0.0315332	0.622642	up	0.911743	-0.304221	normal	0.915748	0.118701	normal	--	--	Molecular Function: UDP-glycosyltransferase activity (GO:0008194);; Cellular Component: intracellular membrane-bounded organelle (GO:0043231);;	K23260|1.4e-71|egr:104453761|K23260 scopoletin glucosyltransferase [EC:2.4.1.128] | (RefSeq) scopoletin glucosyltransferase	Phenylpropanoid biosynthesis (ko00940)	[GC]	Carbohydrate transport and metabolism;; Energy production and conversion	UDP-glucoronosyl and UDP-glucosyl transferase	UDP-glycosyltransferase 92A1 OS=Arabidopsis thaliana OX=3702 GN=UGT92A1 PE=2 SV=1	G	Carbohydrate transport and metabolism	UDP-glycosyltransferase 92A1-like [Populus alba]	molecular function: catalytic activity (GO:0003824);; cellular component: cell (GO:0005623);; cellular component: organelle (GO:0043226);; cellular component: cell part (GO:0044464)
gene-POTOM_003760	1.42394	5.99431	0.791443	0.964229	3.1044	3.56045	1.0696	2.0261	0.00112332	1.43662	up	0.921595	0.146855	normal	0.998472	0.0340578	normal	0.0172486	0.626466	up	--	--	Biological Process: defense response (GO:0006952);; Molecular Function: ADP binding (GO:0043531);;	K15078|3.6e-49|tcc:18614561|K15078 structure-specific endonuclease subunit SLX1 [EC:3.6.1.-] | (RefSeq) putative disease resistance protein RGA3	--	[T]	Signal transduction mechanisms	Rx N-terminal domain	Putative disease resistance protein At3g14460 OS=Arabidopsis thaliana OX=3702 GN=At3g14460 PE=3 SV=1	T	Signal transduction mechanisms	putative disease resistance protein RGA3 [Populus trichocarpa]	biological process: response to stimulus (GO:0050896);; molecular function: binding (GO:0005488)
gene-POTOM_003774	22.9741	8.44592	22.0675	22.9537	11.481	8.1689	0.323102	0.217295	0.0207637	-1.06622	down	0.967859	0.062091	normal	0.993305	-0.118613	normal	--	--	--	[E]	Amino acid transport and metabolism	Biological Process: oligopeptide transport (GO:0006857);; Cellular Component: integral component of membrane (GO:0016021);; Molecular Function: transmembrane transporter activity (GO:0022857);;	K14638|2.7e-301|pop:7487006|K14638 solute carrier family 15 (peptide/histidine transporter), member 3/4 | (RefSeq) protein NRT1/ PTR FAMILY 5.4	--	[E]	Amino acid transport and metabolism	POT family	Protein NRT1/ PTR FAMILY 5.4 OS=Arabidopsis thaliana OX=3702 GN=NPF5.4 PE=2 SV=1	E	Amino acid transport and metabolism	protein NRT1/ PTR FAMILY 5.4-like [Populus alba]	biological process: localization (GO:0051179);; cellular component: membrane (GO:0016020);; cellular component: membrane part (GO:0044425);; molecular function: transporter activity (GO:0005215)
gene-POTOM_003800	7.91212	2.97118	4.09997	5.75945	6.75159	6.31958	10.1757	7.04834	0.0111241	-1.09066	down	0.779632	0.246761	normal	0.996226	-0.0831562	normal	0.840785	-0.168474	normal	[O]	Posttranslational modification, protein turnover, chaperones	Molecular Function: peptidyl-prolyl cis-trans isomerase activity (GO:0003755);; Biological Process: protein folding (GO:0006457);;	K09567|1.2e-104|pop:18094350|K09567 peptidyl-prolyl isomerase H (cyclophilin H) [EC:5.2.1.8] | (RefSeq) peptidyl-prolyl cis-trans isomerase CYP22 isoform X1	Spliceosome (ko03040)	[O]	Posttranslational modification, protein turnover, chaperones	Cyclophilin type peptidyl-prolyl cis-trans isomerase/CLD	Peptidyl-prolyl cis-trans isomerase CYP22 OS=Arabidopsis thaliana OX=3702 GN=CYP22 PE=2 SV=1	O	Posttranslational modification, protein turnover, chaperones	peptidyl-prolyl cis-trans isomerase CYP22 [Populus alba]	molecular function: catalytic activity (GO:0003824);; biological process: cellular process (GO:0009987)
gene-POTOM_003853	1.21454	2.93528	1.10237	1.5223	2.05586	4.1457	0.054966	0.0660097	0.0480042	0.982009	up	0.76488	0.254613	normal	0.446242	0.607545	normal	--	--	--	--	--	Biological Process: immune effector process (GO:0002252);; Biological Process: immune system process (GO:0002376);; Cellular Component: cellular_component (GO:0005575);; Cellular Component: intracellular (GO:0005622);; Cellular Component: cell (GO:0005623);; Cellular Component: nucleus (GO:0005634);; Cellular Component: nucleolar ribonuclease P complex (GO:0005655);; Cellular Component: nucleolus…	K11975|8.1e-11|mesc:110626270|K11975 E3 ubiquitin-protein ligase RNF144 [EC:2.3.2.31] | (RefSeq) probable E3 ubiquitin-protein ligase RNF217	--	--	--	--	Protein SUPPRESSOR OF GENE SILENCING 3 OS=Solanum lycopersicum OX=4081 GN=SGS3 PE=1 SV=1	S	Function unknown	protein SUPPRESSOR OF GENE SILENCING 3-like isoform X2 [Populus alba]	biological process: immune system process (GO:0002376);; cellular component: cell (GO:0005623);; cellular component: cell part (GO:0044464);; cellular component: organelle (GO:0043226);; cellular component: membrane-enclosed lumen (GO:0031974);; cellular component: macromolecular complex (GO:0032991);; cellular component: organelle part (GO:0044422);; biological process: metabolic process (GO:000…
gene-POTOM_003882	2.15187	3.55787	2.3072	1.96391	3.53389	4.58124	4.75329	5.25813	0.0446557	0.668513	up	0.891324	-0.156942	normal	0.903239	0.253226	normal	0.889443	0.11298	normal	--	--	Biological Process: regulation of flower development (GO:0009909);;	--	--	--	--	--	Protein HEADING DATE REPRESSOR 1 OS=Oryza sativa subsp. indica OX=39946 GN=HDR1 PE=3 SV=1	--	--	protein HEADING DATE REPRESSOR 1 [Populus trichocarpa]	biological process: biological regulation (GO:0065007)
gene-POTOM_003887	0.348264	1.20486	0.339274	0.252522	0.784805	0.2813	0.221574	0.427561	0.0219177	1.16907	up	--	--	--	--	--	--	--	--	--	[T]	Signal transduction mechanisms	Molecular Function: protein serine/threonine kinase activity (GO:0004674);; Molecular Function: ATP binding (GO:0005524);;	K20716|1.4e-50|crb:17880297|K20716 mitogen-activated protein kinase kinase kinase 17/18 | (RefSeq) mitogen-activated protein kinase kinase kinase 18	MAPK signaling pathway - plant (ko04016)	[T]	Signal transduction mechanisms	Protein kinase domain	Mitogen-activated protein kinase kinase kinase 20 OS=Arabidopsis thaliana OX=3702 GN=MAPKKK20 PE=1 SV=1	T	Signal transduction mechanisms	mitogen-activated protein kinase kinase kinase 17 [Populus trichocarpa]	molecular function: catalytic activity (GO:0003824);; biological process: metabolic process (GO:0008152);; biological process: cellular process (GO:0009987);; molecular function: binding (GO:0005488)
gene-POTOM_003897	2.35694	7.97375	2.82603	3.05516	1.62367	3.14715	0.0123923	0	4.95171e-20	1.67859	up	0.964532	0.0870503	normal	0.138358	0.709898	normal	--	--	--	[T]	Signal transduction mechanisms	Molecular Function: protein kinase activity (GO:0004672);; Molecular Function: ATP binding (GO:0005524);; Cellular Component: integral component of membrane (GO:0016021);;	K00924|4.1e-35|cqi:110739999|K00924 kinase [EC:2.7.1.-] | (RefSeq) LOW QUALITY PROTEIN: receptor protein kinase TMK1-like	--	[T]	Signal transduction mechanisms	Protein kinase domain	Putative receptor-like protein kinase At1g80870 OS=Arabidopsis thaliana OX=3702 GN=At1g80870 PE=3 SV=1	T	Signal transduction mechanisms	putative receptor-like protein kinase At1g80870 [Populus alba]	molecular function: catalytic activity (GO:0003824);; biological process: metabolic process (GO:0008152);; biological process: cellular process (GO:0009987);; molecular function: binding (GO:0005488);; cellular component: membrane (GO:0016020);; cellular component: membrane part (GO:0044425)
gene-POTOM_003918	0.374499	1.02939	0.0468223	0.181249	0.798934	0.976902	0.145575	0.089122	0.0157733	1.10564	up	--	--	--	0.994293	0.122111	normal	--	--	--	[M]	Cell wall/membrane/envelope biogenesis	Molecular Function: oxidoreductase activity (GO:0016491);; Molecular Function: oxidoreductase activity, acting on the CH-OH group of donors, NAD or NADP as acceptor (GO:0016616);;	K09753|2.6e-167|pop:7487058|K09753 cinnamoyl-CoA reductase [EC:1.2.1.44] | (RefSeq) cinnamoyl-CoA reductase 2 isoform X1	Phenylpropanoid biosynthesis (ko00940)	[V]	Defense mechanisms	NAD dependent epimerase/dehydratase family	Cinnamoyl-CoA reductase 1 OS=Arabidopsis thaliana OX=3702 GN=CCR1 PE=1 SV=1	V	Defense mechanisms	cinnamoyl-CoA reductase 1 [Populus trichocarpa]	molecular function: catalytic activity (GO:0003824);; biological process: metabolic process (GO:0008152);; biological process: single-organism process (GO:0044699)
gene-POTOM_003962	22.4518	11.8807	11.6725	8.38681	27.2766	11.6742	0.753251	0.384143	0.000131377	-0.8423	down	0.931034	-0.120619	normal	0.000893745	-1.0683	down	0.272802	-0.434024	normal	[Q]	Secondary metabolites biosynthesis, transport and catabolism	Biological Process: biosynthetic process (GO:0009058);; Molecular Function: transferase activity, transferring acyl groups other than amino-acyl groups (GO:0016747);;	K00660|7.2e-220|pop:7460520|K00660 chalcone synthase [EC:2.3.1.74] | (RefSeq) chalcone synthase 1	Flavonoid biosynthesis (ko00941);; Circadian rhythm - plant (ko04712)	--	--	Chalcone and stilbene synthases, N-terminal domain	Chalcone synthase 1 OS=Camellia sinensis OX=4442 GN=CHS1 PE=2 SV=1	H	Coenzyme transport and metabolism	chalcone synthase 1-like [Populus alba]	biological process: metabolic process (GO:0008152);; molecular function: catalytic activity (GO:0003824)
gene-POTOM_003963	20.0602	14.4054	9.62938	8.6541	19.2786	10.2522	0.579915	0.247618	0.289706	-0.423679	normal	0.987065	-0.0466653	normal	0.0136865	-0.822995	down	--	--	--	[Q]	Secondary metabolites biosynthesis, transport and catabolism	Biological Process: biosynthetic process (GO:0009058);; Molecular Function: transferase activity, transferring acyl groups other than amino-acyl groups (GO:0016747);;	K00660|1.9e-220|pop:7460520|K00660 chalcone synthase [EC:2.3.1.74] | (RefSeq) chalcone synthase 1	Flavonoid biosynthesis (ko00941);; Circadian rhythm - plant (ko04712)	--	--	Chalcone and stilbene synthases, N-terminal domain	Chalcone synthase 1 OS=Camellia sinensis OX=4442 GN=CHS1 PE=2 SV=1	H	Coenzyme transport and metabolism	chalcone synthase 1-like [Populus alba]	biological process: metabolic process (GO:0008152);; molecular function: catalytic activity (GO:0003824)
gene-POTOM_004017	5.62559	14.1517	2.79521	3.98752	11.7539	14.7539	2.56996	4.52622	0.0052342	1.10306	up	0.640657	0.307371	normal	0.996226	0.0866076	normal	0.193272	0.472664	normal	--	--	Cellular Component: endoplasmic reticulum (GO:0005783);; Cellular Component: integral component of membrane (GO:0016021);;	--	--	[S]	Function unknown	Ribosome associated membrane protein RAMP4	--	U	Intracellular trafficking, secretion, and vesicular transport	stress-associated endoplasmic reticulum protein 2 [Populus trichocarpa]	cellular component: cell (GO:0005623);; cellular component: organelle (GO:0043226);; cellular component: cell part (GO:0044464);; cellular component: membrane (GO:0016020);; cellular component: membrane part (GO:0044425)
gene-POTOM_004037	6.22621	1.94714	0.710035	0.103038	12.3364	5.59016	8.54281	4.8908	0.0945242	-1.01139	normal	--	--	--	0.0341773	-0.937065	down	0.13443	-0.498599	normal	--	--	Cellular Component: integral component of membrane (GO:0016021);;	K13496|2.4e-28|atr:18422858|K13496 UDP-glucosyltransferase 73C [EC:2.4.1.-] | (RefSeq) scopoletin glucosyltransferase	Zeatin biosynthesis (ko00908)	--	--	--	--	--	--	uncharacterized protein LOC118043475 [Populus alba]	cellular component: membrane (GO:0016020);; cellular component: membrane part (GO:0044425)
gene-POTOM_004156	1.52407	5.34805	0.802669	1.21679	4.61637	5.3752	2.89551	3.10031	0.000284133	1.40614	up	0.671801	0.298514	normal	0.998472	0.0270824	normal	0.953929	0.0686208	normal	--	--	--	--	--	--	--	--	--	--	--	uncharacterized protein D5086_0000231230 [Populus alba]	--
gene-POTOM_004249	19.9455	45.2396	9.63569	9.91341	34.2845	40.8331	64.317	67.1771	0.0299896	0.958669	up	0.977249	0.0487504	normal	0.995469	0.10618	normal	0.928277	0.0570198	normal	--	--	--	K10638|1.1e-13|psom:113321800|K10638 E3 ubiquitin-protein ligase UHRF1 [EC:2.3.2.27] | (RefSeq) uncharacterized protein LOC113321800 isoform X1	--	--	--	Development and cell death domain	DCD domain-containing protein NRP-B OS=Glycine max OX=3847 GN=NRP-B PE=2 SV=1	S	Function unknown	probable serine/threonine-protein kinase clkA [Populus alba]	--
gene-POTOM_004289	1.98031	20.7944	0.22123	0.595224	6.86539	4.75699	0.0118637	0.013584	2.98602e-05	1.85036	up	--	--	--	0.950169	-0.238666	normal	--	--	--	--	--	Molecular Function: transcription factor activity, sequence-specific DNA binding (GO:0003700);; Cellular Component: nucleus (GO:0005634);; Molecular Function: sequence-specific DNA binding (GO:0043565);;	K13459|4.1e-14|bvg:104889681|K13459 disease resistance protein RPS2 | (RefSeq) disease resistance protein At4g27190	Plant-pathogen interaction (ko04626)	--	--	WRKY DNA -binding domain	Probable WRKY transcription factor 41 OS=Arabidopsis thaliana OX=3702 GN=WRKY41 PE=1 SV=2	K	Transcription	WRKY transcription factor 12 [(Populus tomentosa x Populus bolleana) x Populus tomentosa]	molecular function: nucleic acid binding transcription factor activity (GO:0001071);; biological process: biological regulation (GO:0065007);; cellular component: cell (GO:0005623);; cellular component: organelle (GO:0043226);; cellular component: cell part (GO:0044464);; molecular function: binding (GO:0005488)
gene-POTOM_004347	0.72452	5.0458	0.405561	0.743591	1.69211	0.859611	0	0.0327093	0.00012287	1.69799	up	0.621762	0.304368	normal	0.63523	-0.535468	normal	--	--	--	[E]	Amino acid transport and metabolism	Molecular Function: catalytic activity (GO:0003824);; Biological Process: biosynthetic process (GO:0009058);; Molecular Function: pyridoxal phosphate binding (GO:0030170);;	K20772|1.8e-269|pop:7472745|K20772 1-aminocyclopropane-1-carboxylate synthase 1/2/6 [EC:4.4.1.14] | (RefSeq) 1-aminocyclopropane-1-carboxylate synthase	Cysteine and methionine metabolism (ko00270);; MAPK signaling pathway - plant (ko04016)	[T]	Signal transduction mechanisms	Aminotransferase class I and II	1-aminocyclopropane-1-carboxylate synthase OS=Glycine max OX=3847 GN=ACS1 PE=2 SV=1	T	Signal transduction mechanisms	1-aminocyclopropane-1-carboxylate synthase-like [Populus alba]	molecular function: catalytic activity (GO:0003824);; biological process: metabolic process (GO:0008152);; molecular function: binding (GO:0005488)
gene-POTOM_004373	2.53985	1.59318	0.769836	1.21514	2.63167	0.51474	1.27959	1.15662	0.802803	-0.435338	normal	--	--	--	0.0028933	-1.32523	down	0.973611	-0.0434556	normal	--	--	Biological Process: immune system process (GO:0002376);; Cellular Component: cellular_component (GO:0005575);; Cellular Component: intracellular (GO:0005622);; Cellular Component: cell (GO:0005623);; Cellular Component: cytoplasm (GO:0005737);; Biological Process: response to stress (GO:0006950);; Biological Process: defense response (GO:0006952);; Biological Process: immune response (GO:0006955)…	K12173|3.9e-25|gmx:100794341|K12173 BRCA1-A complex subunit BRE | (RefSeq) BRISC and BRCA1-A complex member 2	Homologous recombination (ko03440)	--	--	Thaumatin family	Osmotin-like protein OSM34 OS=Arabidopsis thaliana OX=3702 GN=OSM34 PE=2 SV=2	O	Posttranslational modification, protein turnover, chaperones	osmotin-like protein OSM34 [Populus alba]	biological process: immune system process (GO:0002376);; cellular component: cell (GO:0005623);; cellular component: cell part (GO:0044464);; biological process: response to stimulus (GO:0050896);; biological process: multi-organism process (GO:0051704)
gene-POTOM_004400	4.03617	2.31734	5.55775	3.41519	2.42451	1.96452	0.020953	0.062356	0.281846	-0.634029	normal	0.000619396	-0.589301	down	0.988034	-0.167478	normal	--	--	--	[P]	Inorganic ion transport and metabolism	Molecular Function: copper ion binding (GO:0005507);; Molecular Function: ATP binding (GO:0005524);; Cellular Component: integral component of membrane (GO:0016021);; Molecular Function: cation-transporting ATPase activity (GO:0019829);; Biological Process: metal ion transport (GO:0030001);;	K17686|0.0e+00|pop:7490311|K17686 P-type Cu+ transporter [EC:7.2.2.8] | (RefSeq) probable copper-transporting ATPase HMA5	MAPK signaling pathway - plant (ko04016)	[P]	Inorganic ion transport and metabolism	E1-E2 ATPase	Probable copper-transporting ATPase HMA5 OS=Arabidopsis thaliana OX=3702 GN=HMA5 PE=1 SV=2	P	Inorganic ion transport and metabolism	probable copper-transporting ATPase HMA5 [Populus alba]	molecular function: binding (GO:0005488);; cellular component: membrane (GO:0016020);; cellular component: membrane part (GO:0044425);; molecular function: catalytic activity (GO:0003824);; molecular function: transporter activity (GO:0005215);; biological process: localization (GO:0051179)
gene-POTOM_004416	0.0516963	0.081797	0	0	0	0	3.05059	8.43207	--	--	--	--	--	--	--	--	--	0.0271997	0.64206	up	--	--	--	--	--	--	--	Thaumatin family	Thaumatin-like protein OS=Actinidia deliciosa OX=3627 GN=tlp PE=1 SV=2	S	Function unknown	protein P21-like [Populus alba]	--
gene-POTOM_004417	0.054027	0.213653	0	0	0.0272387	0	3.66248	8.95269	--	--	--	--	--	--	--	--	--	0.0163752	0.678398	up	--	--	--	--	--	--	--	Thaumatin family	Thaumatin-like protein OS=Actinidia deliciosa OX=3627 GN=tlp PE=1 SV=2	S	Function unknown	thaumatin-like protein [Populus alba]	--
gene-POTOM_004467	13.591	4.0049	4.88477	2.62651	27.6077	9.51009	2.74365	1.31863	0.00272959	-1.2893	down	0.850281	-0.155445	normal	1.40072e-06	-1.36029	down	0.223451	-0.459412	normal	[Q]	Secondary metabolites biosynthesis, transport and catabolism	Molecular Function: oxidoreductase activity (GO:0016491);; Molecular Function: metal ion binding (GO:0046872);;	K05277|2.8e-202|pop:7490928|K05277 anthocyanidin synthase [EC:1.14.20.4] | (RefSeq) leucoanthocyanidin dioxygenase	Flavonoid biosynthesis (ko00941)	[QR]	Secondary metabolites biosynthesis, transport and catabolism;; General function prediction only	non-haem dioxygenase in morphine synthesis N-terminal	Leucoanthocyanidin dioxygenase OS=Malus domestica OX=3750 GN=ANS PE=2 SV=1	Q	Secondary metabolites biosynthesis, transport and catabolism	unknown [Populus trichocarpa]	molecular function: catalytic activity (GO:0003824);; molecular function: binding (GO:0005488)
gene-POTOM_004589	4.91743	2.14678	2.65064	1.95252	2.46333	1.85181	0.107617	0.267522	9.0461e-05	-1.05522	down	0.839017	-0.211771	normal	0.973324	-0.210495	normal	--	--	--	--	--	Molecular Function: transferase activity, transferring acyl groups other than amino-acyl groups (GO:0016747);;	K13065|1.8e-36|ppp:112280237|K13065 shikimate O-hydroxycinnamoyltransferase [EC:2.3.1.133] | (RefSeq) shikimate O-hydroxycinnamoyltransferase-like	Phenylpropanoid biosynthesis (ko00940);; Flavonoid biosynthesis (ko00941);; Stilbenoid, diarylheptanoid and gingerol biosynthesis (ko00945)	--	--	Transferase family	Benzyl alcohol O-benzoyltransferase OS=Nicotiana tabacum OX=4097 GN=HSR201 PE=1 SV=1	S	Function unknown	shikimate O-hydroxycinnamoyltransferase [Populus alba]	molecular function: catalytic activity (GO:0003824)
gene-POTOM_004660	1.31775	2.81528	1.73167	2.08936	0.655651	0.953389	0	0	0.0394677	0.90948	up	0.905756	0.159591	normal	0.860609	0.344132	normal	--	--	--	[G]	Carbohydrate transport and metabolism	Molecular Function: hydrolase activity, hydrolyzing O-glycosyl compounds (GO:0004553);; Cellular Component: cell wall (GO:0005618);; Biological Process: xyloglucan metabolic process (GO:0010411);; Molecular Function: xyloglucan:xyloglucosyl transferase activity (GO:0016762);; Biological Process: cell wall biogenesis (GO:0042546);; Cellular Component: apoplast (GO:0048046);; Biological Process: ce…	K08235|1.1e-195|pop:18094116|K08235 xyloglucan:xyloglucosyl transferase [EC:2.4.1.207] | (RefSeq) probable xyloglucan endotransglucosylase/hydrolase protein 30	--	--	--	Glycosyl hydrolases family 16	Probable xyloglucan endotransglucosylase/hydrolase protein 30 OS=Arabidopsis thaliana OX=3702 GN=XTH30 PE=2 SV=2	G	Carbohydrate transport and metabolism	probable xyloglucan endotransglucosylase/hydrolase protein 30 [Populus trichocarpa]	molecular function: catalytic activity (GO:0003824);; cellular component: cell (GO:0005623);; cellular component: cell part (GO:0044464);; biological process: metabolic process (GO:0008152);; biological process: cellular process (GO:0009987);; biological process: cellular component organization or biogenesis (GO:0071840);; cellular component: extracellular region (GO:0005576)
gene-POTOM_004661	1.10971	6.38607	1.98162	1.47394	2.12407	2.34789	0.813521	1.29774	2.69805e-05	1.73893	up	0.828025	-0.218767	normal	0.999444	-0.00125108	normal	0.465414	0.3533	normal	[N]	Cell motility	Cellular Component: integral component of membrane (GO:0016021);; Molecular Function: cellulose synthase (UDP-forming) activity (GO:0016760);; Biological Process: cellulose biosynthetic process (GO:0030244);; Biological Process: cell wall organization (GO:0071555);;	K20924|3.1e-262|pop:18094117|K20924 cellulose synthase-like protein [EC:2.4.1.-] | (RefSeq) cellulose synthase-like protein D3	--	--	--	Cellulose synthase	Cellulose synthase-like protein D2 OS=Arabidopsis thaliana OX=3702 GN=CSLD2 PE=3 SV=1	G	Carbohydrate transport and metabolism	cellulose synthase-like protein D4 [Populus tomentosa]	cellular component: membrane (GO:0016020);; cellular component: membrane part (GO:0044425);; molecular function: catalytic activity (GO:0003824);; biological process: metabolic process (GO:0008152);; biological process: cellular process (GO:0009987);; biological process: single-organism process (GO:0044699);; biological process: cellular component organization or biogenesis (GO:0071840)
gene-POTOM_004705	2.16753	8.91649	2.57008	3.06604	6.62645	8.09805	4.28362	4.99801	1.18857e-05	1.60254	up	0.833979	0.194474	normal	0.982719	0.157383	normal	0.791621	0.175111	normal	--	--	--	--	--	--	--	PLATZ transcription factor	--	S	Function unknown	uncharacterized protein LOC118039260 [Populus alba]	--
gene-POTOM_004709	4.74542	34.7506	3.70793	4.86296	10.2285	6.26649	9.75978	11.1632	3.92279e-05	1.78093	up	0.707719	0.267362	normal	0.292381	-0.628368	normal	0.83529	0.150721	normal	--	--	Molecular Function: protein dimerization activity (GO:0046983);;	K13422|0.0e+00|pop:18094165|K13422 transcription factor MYC2 | (RefSeq) transcription factor MYC2	MAPK signaling pathway - plant (ko04016);; Plant hormone signal transduction (ko04075)	--	--	bHLH-MYC and R2R3-MYB transcription factors N-terminal	Transcription factor MYC2 OS=Solanum lycopersicum OX=4081 GN=MYC2 PE=1 SV=1	K	Transcription	MYC2 [Populus tomentosa]	molecular function: binding (GO:0005488)
gene-POTOM_004921	4.10495	19.5569	1.49845	1.33799	17.6799	17.4409	0.239352	0.555478	0.00670247	1.35103	up	0.971259	-0.0812736	normal	0.996226	-0.0851315	normal	0.202251	0.461452	normal	--	--	Molecular Function: oxidoreductase activity, acting on single donors with incorporation of molecular oxygen, incorporation of two atoms of oxygen (GO:0016702);; Biological Process: oxylipin biosynthetic process (GO:0031408);; Molecular Function: metal ion binding (GO:0046872);;	K00454|0.0e+00|pop:18094717|K00454 lipoxygenase [EC:1.13.11.12] | (RefSeq) linoleate 13S-lipoxygenase 3-1, chloroplastic	Linoleic acid metabolism (ko00591);; alpha-Linolenic acid metabolism (ko00592)	--	--	Lipoxygenase	Linoleate 13S-lipoxygenase 3-1, chloroplastic OS=Solanum tuberosum OX=4113 GN=LOX3.1 PE=1 SV=1	E	Amino acid transport and metabolism	linoleate 13S-lipoxygenase 3-1, chloroplastic-like [Populus alba]	molecular function: catalytic activity (GO:0003824);; biological process: metabolic process (GO:0008152);; biological process: single-organism process (GO:0044699);; biological process: cellular process (GO:0009987);; molecular function: binding (GO:0005488)
gene-POTOM_004922	17.067	6.54746	15.8187	7.47991	12.1186	6.16723	0	0	0.242363	-0.839744	normal	0.015293	-0.664653	down	0.253319	-0.715358	normal	--	--	--	[QV]	Secondary metabolites biosynthesis, transport and catabolism;; Defense mechanisms	Molecular Function: iron ion binding (GO:0005506);; Cellular Component: membrane (GO:0016020);; Molecular Function: oxidoreductase activity, acting on paired donors, with incorporation or reduction of molecular oxygen, NAD(P)H as one donor, and incorporation of one atom of oxygen (GO:0016709);; Molecular Function: heme binding (GO:0020037);;	K20623|4.6e-299|pop:18094718|K20623 typhasterol/6-deoxotyphasterol 2alpha-hydroxylase | (RefSeq) cytochrome P450 71A1	Brassinosteroid biosynthesis (ko00905)	[Q]	Secondary metabolites biosynthesis, transport and catabolism	Cytochrome P450	Trimethyltridecatetraene synthase OS=Zea mays OX=4577 GN=CYP92C6 PE=1 SV=1	Q	Secondary metabolites biosynthesis, transport and catabolism	cytochrome P450 71A1 [Populus trichocarpa]	molecular function: binding (GO:0005488);; cellular component: membrane (GO:0016020);; molecular function: catalytic activity (GO:0003824);; biological process: metabolic process (GO:0008152);; biological process: single-organism process (GO:0044699)
gene-POTOM_004923	24.1607	6.43468	9.87986	4.69715	23.83	10.9456	0.35382	0.389516	0.0402969	-1.13416	down	0.741201	-0.220013	normal	0.072609	-0.882017	normal	--	--	--	--	--	Molecular Function: iron ion binding (GO:0005506);; Cellular Component: membrane (GO:0016020);; Molecular Function: oxidoreductase activity, acting on paired donors, with incorporation or reduction of molecular oxygen, NAD(P)H as one donor, and incorporation of one atom of oxygen (GO:0016709);; Molecular Function: heme binding (GO:0020037);;	K20623|3.2e-210|pop:18094719|K20623 typhasterol/6-deoxotyphasterol 2alpha-hydroxylase | (RefSeq) cytochrome P450 71A1	Brassinosteroid biosynthesis (ko00905)	[Q]	Secondary metabolites biosynthesis, transport and catabolism	Cytochrome P450	Trimethyltridecatetraene synthase OS=Zea mays OX=4577 GN=CYP92C6 PE=1 SV=1	Q	Secondary metabolites biosynthesis, transport and catabolism	trimethyltridecatetraene synthase-like [Populus alba]	molecular function: binding (GO:0005488);; cellular component: membrane (GO:0016020);; molecular function: catalytic activity (GO:0003824);; biological process: metabolic process (GO:0008152);; biological process: single-organism process (GO:0044699)
gene-POTOM_004950	25.3632	14.1479	12.6961	19.6149	24.2036	19.7447	19.8405	21.5592	0.00248402	-0.759051	down	0.129924	0.472026	normal	0.854505	-0.2815	normal	0.916289	0.0921544	normal	--	--	--	K00326|2.5e-06|ccav:112516820|K00326 cytochrome-b5 reductase [EC:1.6.2.2] | (RefSeq) NADH-cytochrome b5 reductase-like protein	Amino sugar and nucleotide sugar metabolism (ko00520)	--	--	Domain of unknown function (DUF4666)	MAPK kinase substrate protein At1g80180 OS=Arabidopsis thaliana OX=3702 GN=At1g80180 PE=1 SV=1	S	Function unknown	uncharacterized protein At1g15400 [Populus trichocarpa]	--
gene-POTOM_004957	3.37998	2.71709	3.48233	3.04221	2.02842	3.00798	1.96025	3.71523	0.897212	-0.24988	normal	0.956539	-0.10621	normal	0.903239	0.314422	normal	0.00203412	0.688197	up	--	--	Molecular Function: thiol-dependent ubiquitin-specific protease activity (GO:0004843);; Biological Process: DNA repair (GO:0006281);; Cellular Component: BRCA1-A complex (GO:0070531);; Biological Process: protein K63-linked deubiquitination (GO:0070536);; Cellular Component: BRISC complex (GO:0070552);;	K11864|4.5e-234|pop:7490962|K11864 BRCA1/BRCA2-containing complex subunit 3 [EC:3.4.19.-] | (RefSeq) lys-63-specific deubiquitinase BRCC36	Homologous recombination (ko03440)	[O]	Posttranslational modification, protein turnover, chaperones	JAB1/Mov34/MPN/PAD-1 ubiquitin protease	--	O	Posttranslational modification, protein turnover, chaperones	hypothetical protein D5086_0000218380 [Populus alba]	molecular function: catalytic activity (GO:0003824);; biological process: metabolic process (GO:0008152);; biological process: cellular process (GO:0009987);; biological process: response to stimulus (GO:0050896);; cellular component: cell (GO:0005623);; cellular component: macromolecular complex (GO:0032991);; cellular component: organelle (GO:0043226);; cellular component: organelle part (GO:00…
gene-POTOM_005063	1.2243	1.2643	1.4424	1.59562	1.27926	1.45003	0.351855	1.00201	0.991217	0.0671897	normal	0.955383	0.104265	normal	0.996226	0.0948618	normal	0.0391874	0.60953	up	[V]	Defense mechanisms	Biological Process: transition metal ion transport (GO:0000041);; Biological Process: response to acid chemical (GO:0001101);; Biological Process: immune system process (GO:0002376);; Molecular Function: molecular_function (GO:0003674);; Molecular Function: catalytic activity (GO:0003824);; Molecular Function: transporter activity (GO:0005215);; Molecular Function: ATP binding (GO:0005524);; Cell…	K08712|1.0e-141|gsl:Gasu_29800|K08712 ATP-binding cassette, subfamily G (WHITE), member 2, SNQ2 | (RefSeq) ABC transporter, ATP-binding protein	ABC transporters (ko02010)	[Q]	Secondary metabolites biosynthesis, transport and catabolism	ABC-2 type transporter	ABC transporter G family member 36 OS=Arabidopsis thaliana OX=3702 GN=ABCG36 PE=1 SV=1	Q	Secondary metabolites biosynthesis, transport and catabolism	ABC transporter G family member 36A [Populus tomentosa]	biological process: localization (GO:0051179);; biological process: response to stimulus (GO:0050896);; biological process: immune system process (GO:0002376);; molecular function: catalytic activity (GO:0003824);; molecular function: transporter activity (GO:0005215);; molecular function: binding (GO:0005488);; cellular component: cell (GO:0005623);; cellular component: cell part (GO:0044464);; …
gene-POTOM_005069	0.444939	2.35804	1.76479	2.94841	0.751846	2.60023	38.3736	39.8493	0.0131166	1.29106	up	0.76166	0.239414	normal	--	--	--	0.961493	0.0448867	normal	--	--	Biological Process: response to oxidative stress (GO:0006979);; Cellular Component: nuclear speck (GO:0016607);; Biological Process: response to cadmium ion (GO:0046686);;	--	--	[K]	Transcription	--	--	K	Transcription	uncharacterized protein LOC7470586 [Populus trichocarpa]	biological process: response to stimulus (GO:0050896);; cellular component: cell (GO:0005623);; cellular component: membrane-enclosed lumen (GO:0031974);; cellular component: organelle (GO:0043226);; cellular component: organelle part (GO:0044422);; cellular component: cell part (GO:0044464)
gene-POTOM_005214	1.37417	1.24999	0.808869	1.68839	2.28918	6.35209	5.27121	5.79911	0.993034	-0.0795392	normal	0.0123085	0.674536	up	0.00592984	1.06809	up	0.931666	0.0925667	normal	--	--	Molecular Function: nucleic acid binding (GO:0003676);; Biological Process: gene silencing by RNA (GO:0031047);;	K11593|0.0e+00|pop:7472995|K11593 eukaryotic translation initiation factor 2C | (RefSeq) protein argonaute 5 isoform X1	--	[J]	Translation, ribosomal structure and biogenesis	Piwi domain	Protein argonaute 5 OS=Arabidopsis thaliana OX=3702 GN=AGO5 PE=1 SV=2	J	Translation, ribosomal structure and biogenesis	protein argonaute 5-like [Populus alba]	molecular function: binding (GO:0005488);; biological process: cellular process (GO:0009987);; biological process: single-organism process (GO:0044699);; biological process: biological regulation (GO:0065007)
gene-POTOM_005394	2.09352	0.646048	1.78079	1.93107	0.486772	0.24921	0.000729667	0.0128907	0.00316536	-1.24026	down	0.973204	0.0757457	normal	--	--	--	--	--	--	--	--	--	--	--	--	--	--	--	S	Function unknown	CLAVATA3/ESR (CLE)-related protein 46 [Populus trichocarpa]	--
gene-POTOM_005408	2.2337	6.05624	2.4661	2.36398	3.40227	4.3986	1.55494	2.53519	0.019328	1.09547	up	0.988632	-0.0350019	normal	0.99356	0.136928	normal	0.334692	0.405464	normal	--	--	Molecular Function: protein serine/threonine phosphatase activity (GO:0004722);;	K01102|1.3e-126|gmx:100804061|K01102 pyruvate dehydrogenase phosphatase [EC:3.1.3.43] | (RefSeq) probable protein phosphatase 2C 4	--	[T]	Signal transduction mechanisms	Protein phosphatase 2C	Probable protein phosphatase 2C 23 OS=Arabidopsis thaliana OX=3702 GN=PLL4 PE=2 SV=1	T	Signal transduction mechanisms	probable protein phosphatase 2C 23 [Populus alba]	molecular function: catalytic activity (GO:0003824);; biological process: metabolic process (GO:0008152);; biological process: cellular process (GO:0009987)
gene-POTOM_005427	5.90131	16.4762	3.12637	3.11589	11.291	11.4526	2.87919	4.56052	0.00138057	1.21294	up	0.99736	0.0107592	normal	0.997268	-0.0593011	normal	0.00284971	0.562147	normal	--	--	--	K14494|2.5e-46|lang:109359068|K14494 DELLA protein | (RefSeq) DELLA protein GAI-like	Plant hormone signal transduction (ko04075)	--	--	GRAS domain family	Scarecrow-like protein 14 OS=Arabidopsis thaliana OX=3702 GN=SCL14 PE=1 SV=2	K	Transcription	scarecrow-like protein 34 [Populus alba]	--
gene-POTOM_005432	4.77954	4.4011	6.94708	6.06097	3.44924	3.23917	8.16742	4.63942	0.981231	-0.0925358	normal	0.897972	-0.141294	normal	0.976434	-0.133106	normal	0.00135239	-0.657968	down	[H]	Coenzyme transport and metabolism	Molecular Function: hydrolase activity (GO:0016787);;	K07025|7.5e-158|pop:7465100|K07025 putative hydrolase of the HAD superfamily | (RefSeq) uncharacterized protein C24B11.05	--	[R]	General function prediction only	Haloacid dehalogenase-like hydrolase	--	S	Function unknown	uncharacterized protein C24B11.05-like [Populus alba]	molecular function: catalytic activity (GO:0003824)
gene-POTOM_005439	5.85052	30.9479	5.55398	6.26089	12.4075	8.34251	6.48265	9.38251	0.000911898	1.51582	up	0.942996	0.120206	normal	0.822773	-0.39984	normal	0.274468	0.388587	normal	--	--	Molecular Function: ubiquitin protein ligase activity (GO:0061630);;	K11982|8.2e-93|gmx:100807324|K11982 E3 ubiquitin-protein ligase RNF115/126 [EC:2.3.2.27] | (RefSeq) LOW QUALITY PROTEIN: probable E3 ubiquitin-protein ligase RHC2A	--	[O]	Posttranslational modification, protein turnover, chaperones	Protein of unknown function (DUF1117)	E3 ubiquitin-protein ligase RDUF2 OS=Arabidopsis thaliana OX=3702 GN=DURF2 PE=1 SV=1	O	Posttranslational modification, protein turnover, chaperones	E3 ubiquitin-protein ligase RDUF1-like [Populus alba]	molecular function: catalytic activity (GO:0003824);; biological process: metabolic process (GO:0008152);; biological process: cellular process (GO:0009987)
gene-POTOM_005449	36.5626	27.495	19.9675	21.0048	35.1685	39.9063	54.7081	92.8753	0.528778	-0.354992	normal	0.971259	0.0677582	normal	0.996226	0.0765354	normal	0.000193483	0.646349	up	[IQR]	Lipid transport and metabolism;; Secondary metabolites biosynthesis, transport and catabolism;; General function prediction only	Molecular Function: oxidoreductase activity (GO:0016491);;	K08081|2.0e-109|pop:7485684|K08081 tropinone reductase I [EC:1.1.1.206] | (RefSeq) tropinone reductase homolog At1g07440	Tropane, piperidine and pyridine alkaloid biosynthesis (ko00960)	[R]	General function prediction only	short chain dehydrogenase	Tropinone reductase homolog At1g07440 OS=Arabidopsis thaliana OX=3702 GN=At1g07440 PE=1 SV=1	Q	Secondary metabolites biosynthesis, transport and catabolism	hypothetical protein DKX38_024674 [Salix brachista]	molecular function: catalytic activity (GO:0003824)
gene-POTOM_005491	0.848951	2.2664	0.926222	0.834316	1.9061	1.25156	0.117956	0.101833	5.19313e-05	1.2402	up	0.964972	-0.0896349	normal	0.844958	-0.384407	normal	--	--	--	--	--	Biological Process: RNA processing (GO:0006396);;	--	--	--	--	Tetratricopeptide repeat	--	S	Function unknown	uncharacterized protein LOC118032894 [Populus alba]	biological process: metabolic process (GO:0008152);; biological process: cellular process (GO:0009987)
gene-POTOM_005500	2.90155	2.78657	4.32983	4.08465	3.86685	7.38005	7.20697	7.31327	0.995505	-0.0321444	normal	0.982588	-0.0512722	normal	0.00243622	0.780348	up	0.993349	0.0107621	normal	--	--	Molecular Function: damaged DNA binding (GO:0003684);; Cellular Component: nucleus (GO:0005634);; Biological Process: DNA repair (GO:0006281);; Biological Process: response to UV (GO:0009411);; Cellular Component: Cul4-RING E3 ubiquitin ligase complex (GO:0080008);;	K10140|1.4e-304|pop:7478534|K10140 DNA damage-binding protein 2 | (RefSeq) protein DAMAGED DNA-BINDING 2	Nucleotide excision repair (ko03420);; Ubiquitin mediated proteolysis (ko04120)	[S]	Function unknown	WD domain, G-beta repeat	Protein DAMAGED DNA-BINDING 2 OS=Arabidopsis thaliana OX=3702 GN=DDB2 PE=1 SV=1	S	Function unknown	protein DAMAGED DNA-BINDING 2 [Populus trichocarpa]	molecular function: binding (GO:0005488);; cellular component: cell (GO:0005623);; cellular component: organelle (GO:0043226);; cellular component: cell part (GO:0044464);; biological process: metabolic process (GO:0008152);; biological process: cellular process (GO:0009987);; biological process: response to stimulus (GO:0050896);; cellular component: macromolecular complex (GO:0032991)
gene-POTOM_005502	14.8135	6.53929	32.4305	29.0971	11.1035	5.96036	0	0	1.84946e-05	-1.06292	down	0.988576	-0.0408392	normal	0.124189	-0.745504	normal	--	--	--	[P]	Inorganic ion transport and metabolism	Biological Process: cellular calcium ion homeostasis (GO:0006874);; Cellular Component: plant-type vacuole membrane (GO:0009705);; Molecular Function: calcium:proton antiporter activity (GO:0015369);; Cellular Component: integral component of membrane (GO:0016021);; Biological Process: calcium ion transmembrane transport (GO:0070588);;	K07300|8.6e-241|pop:7478533|K07300 Ca2+:H+ antiporter | (RefSeq) vacuolar cation/proton exchanger 3	--	[P]	Inorganic ion transport and metabolism	Sodium/calcium exchanger protein	Vacuolar cation/proton exchanger 3 OS=Arabidopsis thaliana OX=3702 GN=CAX3 PE=1 SV=1	P	Inorganic ion transport and metabolism	vacuolar cation/proton exchanger 3-like [Populus alba]	biological process: cellular process (GO:0009987);; biological process: single-organism process (GO:0044699);; biological process: biological regulation (GO:0065007);; cellular component: cell (GO:0005623);; cellular component: membrane (GO:0016020);; cellular component: organelle (GO:0043226);; cellular component: organelle part (GO:0044422);; cellular component: cell part (GO:0044464);; molecul…
gene-POTOM_005624	6.18531	33.9815	4.19754	4.68228	35.0066	21.8751	10.3829	11.8682	0.00603886	1.37626	up	0.985469	0.0520211	normal	0.984033	-0.127999	normal	0.935698	0.0951326	normal	--	--	--	--	--	--	--	--	--	--	--	hypothetical protein POPTR_001G268500 [Populus trichocarpa]	--
gene-POTOM_005659	0.909088	1.17463	0.30433	0.452783	1.27036	4.26049	0	0	0.969184	0.21657	normal	--	--	--	0.0374716	1.04725	up	--	--	--	--	--	Molecular Function: protein kinase activity (GO:0004672);; Molecular Function: ATP binding (GO:0005524);; Cellular Component: integral component of membrane (GO:0016021);;	K01183|1.1e-25|nsy:104241083|K01183 chitinase [EC:3.2.1.14] | (RefSeq) chitinase-3-like protein 2	Amino sugar and nucleotide sugar metabolism (ko00520)	--	--	Salt stress response/antifungal	Cysteine-rich receptor-like protein kinase 25 OS=Arabidopsis thaliana OX=3702 GN=CRK25 PE=3 SV=1	T	Signal transduction mechanisms	cysteine-rich receptor-like protein kinase 10 [Populus tomentosa]	molecular function: catalytic activity (GO:0003824);; biological process: metabolic process (GO:0008152);; biological process: cellular process (GO:0009987);; molecular function: binding (GO:0005488);; cellular component: membrane (GO:0016020);; cellular component: membrane part (GO:0044425)
gene-POTOM_005709	2.17317	0.875753	4.62651	4.77321	0.870821	0.826051	0	0	0.043269	-0.985099	down	0.985469	0.047696	normal	0.998472	-0.0447703	normal	--	--	--	--	--	Molecular Function: molecular_function (GO:0003674);; Molecular Function: catalytic activity (GO:0003824);; Cellular Component: cellular_component (GO:0005575);; Cellular Component: intracellular (GO:0005622);; Cellular Component: cell (GO:0005623);; Cellular Component: cytoplasm (GO:0005737);; Cellular Component: endoplasmic reticulum (GO:0005783);; Cellular Component: Golgi apparatus (GO:000579…	K23877|1.6e-38|thj:104822059|K23877 xyloglucan O-acetyltransferase | (RefSeq) protein ALTERED XYLOGLUCAN 4-like	--	--	--	GDSL/SGNH-like Acyl-Esterase family found in Pmr5 and Cas1p	Protein PMR5 OS=Arabidopsis thaliana OX=3702 GN=PMR5 PE=2 SV=1	S	Function unknown	protein PMR5-like [Populus alba]	molecular function: catalytic activity (GO:0003824);; cellular component: cell (GO:0005623);; cellular component: cell part (GO:0044464);; cellular component: organelle (GO:0043226);; biological process: response to stimulus (GO:0050896);; biological process: multi-organism process (GO:0051704);; biological process: cellular process (GO:0009987)
gene-POTOM_005712	4.95108	27.5595	3.36375	4.2994	6.80679	5.58885	7.19334	10.7323	1.66684e-05	1.74621	up	0.875282	0.186605	normal	0.970986	-0.21604	normal	0.321749	0.389755	normal	[T]	Signal transduction mechanisms	Molecular Function: protein serine/threonine phosphatase activity (GO:0004722);; Molecular Function: metal ion binding (GO:0046872);;	K17506|9.7e-172|pop:7487810|K17506 protein phosphatase 1L [EC:3.1.3.16] | (RefSeq) probable protein phosphatase 2C 25	--	[T]	Signal transduction mechanisms	Protein phosphatase 2C	Probable protein phosphatase 2C 25 OS=Arabidopsis thaliana OX=3702 GN=At2g30020 PE=1 SV=1	T	Signal transduction mechanisms	probable protein phosphatase 2C 25 [Populus alba]	molecular function: catalytic activity (GO:0003824);; biological process: metabolic process (GO:0008152);; biological process: cellular process (GO:0009987);; molecular function: binding (GO:0005488)
gene-POTOM_005748	8.02173	6.67395	0.521471	4.73526	3.24017	1.99032	2.01489	1.98127	0.990478	-0.108655	normal	3.00823e-07	1.08725	up	0.96011	-0.222612	normal	0.999443	-0.00134799	normal	--	--	--	K22759|2.7e-58|jre:108983913|K22759 coiled-coil-helix-coiled-coil-helix domain-containing protein 10 | (RefSeq) hemiasterlin resistant protein 1	--	[S]	Function unknown	CHCH domain	--	S	Function unknown	coiled-coil-helix-coiled-coil-helix domain-containing protein 10, mitochondrial-like [Populus alba]	--
gene-POTOM_005777	0.802881	2.9096	0.742708	0.779327	1.76641	1.65552	0.725661	1.07912	5.49559e-05	1.48159	up	0.988632	0.0417279	normal	0.996022	-0.113556	normal	0.585215	0.304605	normal	[H]	Coenzyme transport and metabolism	Biological Process: protoporphyrinogen IX biosynthetic process (GO:0006782);; Molecular Function: glutamyl-tRNA reductase activity (GO:0008883);; Molecular Function: NADP binding (GO:0050661);;	K02492|3.4e-287|pop:7470783|K02492 glutamyl-tRNA reductase [EC:1.2.1.70] | (RefSeq) glutamyl-tRNA reductase 1, chloroplastic	Porphyrin and chlorophyll metabolism (ko00860)	--	--	Shikimate / quinate 5-dehydrogenase	Glutamyl-tRNA reductase 1, chloroplastic OS=Cucumis sativus OX=3659 GN=HEMA1 PE=2 SV=1	H	Coenzyme transport and metabolism	glutamyl-tRNA reductase 1, chloroplastic-like [Populus alba]	biological process: metabolic process (GO:0008152);; biological process: cellular process (GO:0009987);; molecular function: catalytic activity (GO:0003824);; biological process: single-organism process (GO:0044699);; molecular function: binding (GO:0005488)
gene-POTOM_005812	1.81671	0.85508	1.26893	1.14574	1.37869	1.04434	1.52435	1.39552	0.0203332	-0.895576	down	0.97543	-0.0733777	normal	0.721099	-0.37621	normal	0.938878	-0.0862222	normal	[J]	Translation, ribosomal structure and biogenesis	Biological Process: rRNA processing (GO:0006364);; Molecular Function: methyltransferase activity (GO:0008168);;	K09761|2.1e-120|pop:7470758|K09761 16S rRNA (uracil1498-N3)-methyltransferase [EC:2.1.1.193] | (RefSeq) uncharacterized protein LOC7470758 isoform X1	--	--	--	RNA methyltransferase	--	J	Translation, ribosomal structure and biogenesis	ribosomal RNA small subunit methyltransferase E isoform X1 [Populus alba]	biological process: metabolic process (GO:0008152);; biological process: cellular process (GO:0009987);; molecular function: catalytic activity (GO:0003824)
gene-POTOM_005855	5.15538	8.19558	0.912513	2.53255	6.48957	12.9501	0.142405	0.191361	0.656305	0.508897	normal	0.00413913	0.757985	up	0.751983	0.458011	normal	--	--	--	--	--	Biological Process: reproduction (GO:0000003);; Biological Process: developmental process involved in reproduction (GO:0003006);; Molecular Function: molecular_function (GO:0003674);; Molecular Function: catalytic activity (GO:0003824);; Molecular Function: protein kinase activity (GO:0004672);; Molecular Function: protein serine/threonine kinase activity (GO:0004674);; Molecular Function: transm…	K13416|1.3e-23|qsu:112022891|K13416 brassinosteroid insensitive 1-associated receptor kinase 1 [EC:2.7.10.1 2.7.11.1] | (RefSeq) BRASSINOSTEROID INSENSITIVE 1-associated receptor kinase 1-like	MAPK signaling pathway - plant (ko04016);; Plant hormone signal transduction (ko04075);; Plant-pathogen interaction (ko04626)	[R]	General function prediction only	Leucine rich repeat	Leucine-rich repeat protein 2 OS=Arabidopsis thaliana OX=3702 GN=LRR2 PE=2 SV=1	S	Function unknown	leucine-rich repeat protein 2-like [Populus alba]	biological process: reproduction (GO:0000003);; biological process: reproductive process (GO:0022414);; biological process: developmental process (GO:0032502);; molecular function: catalytic activity (GO:0003824);; biological process: metabolic process (GO:0008152);; biological process: cellular process (GO:0009987);; molecular function: signal transducer activity (GO:0004871);; molecular functio…
gene-POTOM_005860	9.56144	43.3969	5.86183	6.31471	20.7821	25.6982	11.8125	11.9861	7.79383e-06	1.67816	up	0.960825	0.0887977	normal	0.996226	0.0891666	normal	0.988117	0.0151135	normal	--	--	Molecular Function: protein serine/threonine phosphatase activity (GO:0004722);; Molecular Function: metal ion binding (GO:0046872);;	K01102|1.6e-200|pop:7469617|K01102 pyruvate dehydrogenase phosphatase [EC:3.1.3.43] | (RefSeq) probable protein phosphatase 2C 63	--	[T]	Signal transduction mechanisms	Protein phosphatase 2C	Probable protein phosphatase 2C 63 OS=Arabidopsis thaliana OX=3702 GN=At4g33920 PE=2 SV=1	T	Signal transduction mechanisms	probable protein phosphatase 2C 63 [Populus alba]	molecular function: catalytic activity (GO:0003824);; biological process: metabolic process (GO:0008152);; biological process: cellular process (GO:0009987);; molecular function: binding (GO:0005488)
gene-POTOM_005863	6.24379	14.3011	6.50976	6.64366	6.61084	7.4386	2.0354	2.56268	4.06853e-07	1.12821	up	0.983666	0.0395043	normal	0.996334	0.0677931	normal	0.636097	0.250666	normal	--	--	--	--	--	--	--	Protein of unknown function (DUF620)	--	S	Function unknown	uncharacterized protein LOC118055465 [Populus alba]	--
gene-POTOM_005946	2.04559	1.86773	2.15586	3.33044	2.82023	4.18301	3.97911	7.12546	0.981231	-0.0947283	normal	0.13378	0.47116	normal	0.814362	0.363564	normal	0.000498772	0.68089	up	--	--	Molecular Function: DNA binding (GO:0003677);;	K01051|5.2e-21|var:108341535|K01051 pectinesterase [EC:3.1.1.11] | (RefSeq) probable pectinesterase/pectinesterase inhibitor 58	Pentose and glucuronate interconversions (ko00040)	[K]	Transcription	Myb/SANT-like DNA-binding domain	Trihelix transcription factor DF1 OS=Arabidopsis thaliana OX=3702 GN=DF1 PE=4 SV=1	K	Transcription	trihelix transcription factor GT-2 [Populus trichocarpa]	molecular function: binding (GO:0005488)
gene-POTOM_005959	2.01975	9.10602	1.48332	1.79318	7.26443	5.80569	5.55105	6.66503	0.00356006	1.38974	up	0.84875	0.192441	normal	0.982675	-0.174865	normal	0.784258	0.192859	normal	[H]	Coenzyme transport and metabolism	Molecular Function: GTP cyclohydrolase II activity (GO:0003935);; Molecular Function: 3,4-dihydroxy-2-butanone-4-phosphate synthase activity (GO:0008686);; Biological Process: riboflavin biosynthetic process (GO:0009231);;	K14652|2.2e-197|pop:18095218|K14652 3,4-dihydroxy 2-butanone 4-phosphate synthase / GTP cyclohydrolase II [EC:4.1.99.12 3.5.4.25] | (RefSeq) bifunctional riboflavin biosynthesis protein RIBA 1, chloroplastic	Riboflavin metabolism (ko00740);; Folate biosynthesis (ko00790)	[H]	Coenzyme transport and metabolism	3,4-dihydroxy-2-butanone 4-phosphate synthase	Bifunctional riboflavin biosynthesis protein RIBA 1, chloroplastic OS=Arabidopsis thaliana OX=3702 GN=RIBA1 PE=1 SV=2	H	Coenzyme transport and metabolism	bifunctional riboflavin biosynthesis protein RIBA 1, chloroplastic [Populus alba]	molecular function: catalytic activity (GO:0003824);; biological process: metabolic process (GO:0008152);; biological process: cellular process (GO:0009987);; biological process: single-organism process (GO:0044699)
gene-POTOM_006004	0.13319	0.135242	0.089006	0.035733	0.251951	1.00031	0.0774233	0.198233	--	--	--	--	--	--	0.0061585	1.20947	up	--	--	--	--	--	--	--	--	--	--	--	Uncharacterized protein At4g04980 OS=Arabidopsis thaliana OX=3702 GN=At4g04980 PE=2 SV=1	S	Function unknown	uncharacterized protein At4g04980 isoform X2 [Populus trichocarpa]	--
gene-POTOM_006068	1.62152	6.26461	1.34502	1.51884	6.21884	4.77445	0.654565	0.947602	0.00169465	1.38434	up	0.96177	0.0978789	normal	0.964554	-0.229042	normal	0.823591	0.18244	normal	--	--	Molecular Function: DNA binding (GO:0003677);; Cellular Component: nucleus (GO:0005634);; Biological Process: regulation of transcription, DNA-templated (GO:0006355);;	K00521|6.1e-15|cmos:111447866|K00521 ferric-chelate reductase [EC:1.16.1.7] | (RefSeq) ferric reduction oxidase 7, chloroplastic-like	--	--	--	No apical meristem (NAM) protein	NAC domain-containing protein 83 OS=Arabidopsis thaliana OX=3702 GN=NAC083 PE=1 SV=1	K	Transcription	NAC domain-containing protein 83 [Populus trichocarpa]	molecular function: binding (GO:0005488);; cellular component: cell (GO:0005623);; cellular component: organelle (GO:0043226);; cellular component: cell part (GO:0044464);; biological process: biological regulation (GO:0065007)
gene-POTOM_006092	6.33372	3.71187	6.54148	5.05507	5.96272	2.79906	1.66728	1.73566	0.696678	-0.503858	normal	0.835779	-0.210448	normal	0.0387166	-0.897709	down	0.985728	0.0282488	normal	[IQR]	Lipid transport and metabolism;; Secondary metabolites biosynthesis, transport and catabolism;; General function prediction only	--	K13237|8.1e-13|ghi:107928399|K13237 2,4-dienoyl-CoA reductase [(3E)-enoyl-CoA-producing], peroxisomal [EC:1.3.1.124] | (RefSeq) peroxisomal 2,4-dienoyl-CoA reductase-like	Peroxisome (ko04146)	[R]	General function prediction only	Enoyl-(Acyl carrier protein) reductase	--	Q	Secondary metabolites biosynthesis, transport and catabolism	carbonyl reductase [NADPH] 2 [Populus trichocarpa]	--
gene-POTOM_006116	5.16119	2.77297	2.56817	2.32591	2.56084	2.15208	0.704905	1.00697	0.00564133	-0.789658	down	0.965646	-0.0854665	normal	0.985517	-0.169909	normal	0.728576	0.242927	normal	[QV]	Secondary metabolites biosynthesis, transport and catabolism;; Defense mechanisms	Molecular Function: monooxygenase activity (GO:0004497);; Molecular Function: iron ion binding (GO:0005506);; Molecular Function: oxidoreductase activity, acting on paired donors, with incorporation or reduction of molecular oxygen (GO:0016705);; Molecular Function: heme binding (GO:0020037);;	K24184|1.9e-292|pop:7495784|K24184 cytochrome P450 family 89 subfamily A [EC:1.14.-.-] | (RefSeq) cytochrome P450 89A2	--	[Q]	Secondary metabolites biosynthesis, transport and catabolism	Cytochrome P450	Cytochrome P450 89A2 OS=Arabidopsis thaliana OX=3702 GN=CYP89A2 PE=2 SV=2	Q	Secondary metabolites biosynthesis, transport and catabolism	cytochrome P450 89A2-like [Populus alba]	molecular function: catalytic activity (GO:0003824);; biological process: metabolic process (GO:0008152);; biological process: single-organism process (GO:0044699);; molecular function: binding (GO:0005488)
gene-POTOM_006160	5.5721	9.39209	1.89149	4.0691	11.7352	16.785	7.7013	11.7903	0.509355	0.587778	normal	0.00822414	0.697505	up	0.950169	0.242971	normal	0.0644994	0.476431	normal	--	--	Biological Process: amino acid transmembrane transport (GO:0003333);; Cellular Component: plasma membrane (GO:0005886);; Molecular Function: amino acid transmembrane transporter activity (GO:0015171);; Cellular Component: integral component of membrane (GO:0016021);;	K19476|1.4e-25|cic:CICLE_v10026997mg|K19476 vacuolar protein sorting-associated protein IST1 | (RefSeq) hypothetical protein	Endocytosis (ko04144)	[E]	Amino acid transport and metabolism	Transmembrane amino acid transporter protein	Lysine histidine transporter 1 OS=Arabidopsis thaliana OX=3702 GN=LHT1 PE=1 SV=1	E	Amino acid transport and metabolism	lysine histidine transporter 1 isoform X2 [Populus alba]	biological process: single-organism process (GO:0044699);; biological process: localization (GO:0051179);; cellular component: cell (GO:0005623);; cellular component: membrane (GO:0016020);; cellular component: cell part (GO:0044464);; molecular function: transporter activity (GO:0005215);; cellular component: membrane part (GO:0044425)
gene-POTOM_006178	39.1427	27.1514	25.2858	22.3973	42.6495	26.1275	248.699	271.414	0.0673665	-0.482448	normal	0.804968	-0.142347	normal	0.000518732	-0.719001	down	0.818516	0.111578	normal	[G]	Carbohydrate transport and metabolism	Molecular Function: glucose-6-phosphate dehydrogenase activity (GO:0004345);; Biological Process: glucose metabolic process (GO:0006006);; Biological Process: pentose-phosphate shunt (GO:0006098);; Molecular Function: NADP binding (GO:0050661);;	K00036|5.4e-290|pop:7467683|K00036 glucose-6-phosphate 1-dehydrogenase [EC:1.1.1.49 1.1.1.363] | (RefSeq) glucose-6-phosphate 1-dehydrogenase, cytoplasmic	Pentose phosphate pathway (ko00030);; Glutathione metabolism (ko00480);; Carbon metabolism (ko01200)	[G]	Carbohydrate transport and metabolism	Glucose-6-phosphate dehydrogenase, C-terminal domain	Glucose-6-phosphate 1-dehydrogenase 6, cytoplasmic OS=Arabidopsis thaliana OX=3702 GN=G6PD6 PE=1 SV=1	G	Carbohydrate transport and metabolism	glucose-6-phosphate 1-dehydrogenase 6, cytoplasmic-like isoform X2 [Populus alba]	molecular function: catalytic activity (GO:0003824);; biological process: metabolic process (GO:0008152);; biological process: single-organism process (GO:0044699);; biological process: cellular process (GO:0009987);; molecular function: binding (GO:0005488)
gene-POTOM_006203	1.1364	1.04105	4.60837	2.49632	0.783499	1.58218	0	0	0.99267	-0.0781334	normal	0.00179574	-0.669156	down	0.349196	0.659541	normal	--	--	--	--	--	Biological Process: phloem development (GO:0010088);;	K17609|6.8e-06|cmo:103498641|K17609 nucleoredoxin [EC:1.8.1.8] | (RefSeq) PDI2; probable nucleoredoxin 1	--	--	--	Sieve element occlusion N-terminus	Protein SIEVE ELEMENT OCCLUSION B OS=Arabidopsis thaliana OX=3702 GN=SEOB PE=1 SV=1	S	Function unknown	protein SIEVE ELEMENT OCCLUSION B-like [Populus alba]	biological process: developmental process (GO:0032502)
gene-POTOM_006209	10.826	11.9011	17.7314	12.9136	6.39659	11.3895	0.215733	0.219555	0.949166	0.143782	normal	0.072963	-0.38624	normal	0.0341773	0.697566	up	--	--	--	--	--	Biological Process: phloem development (GO:0010088);;	K17609|2.4e-06|cmo:103498641|K17609 nucleoredoxin [EC:1.8.1.8] | (RefSeq) PDI2; probable nucleoredoxin 1	--	--	--	Sieve element occlusion N-terminus	Protein SIEVE ELEMENT OCCLUSION B OS=Arabidopsis thaliana OX=3702 GN=SEOB PE=1 SV=1	S	Function unknown	protein SIEVE ELEMENT OCCLUSION B-like [Populus alba]	biological process: developmental process (GO:0032502)
gene-POTOM_006221	2.79346	4.65646	9.11135	9.67226	2.47901	1.98342	37.1509	41.4994	0.0389341	0.689671	up	0.953023	0.0848206	normal	0.986506	-0.170634	normal	0.755092	0.141239	normal	[T]	Signal transduction mechanisms	Molecular Function: protein kinase activity (GO:0004672);; Molecular Function: ATP binding (GO:0005524);;	K20715|0.0e+00|pop:7467655|K20715 phototropin [EC:2.7.11.1] | (RefSeq) phototropin-1	--	--	--	Protein kinase domain	Phototropin-1 OS=Arabidopsis thaliana OX=3702 GN=PHOT1 PE=1 SV=1	T	Signal transduction mechanisms	phototropin-1 [Populus alba]	molecular function: catalytic activity (GO:0003824);; biological process: metabolic process (GO:0008152);; biological process: cellular process (GO:0009987);; molecular function: binding (GO:0005488)
gene-POTOM_006266	0.788939	0.670799	0.155082	0.0563933	1.54545	0.512617	19.8352	11.5057	0.99147	-0.0956289	normal	--	--	--	0.0137266	-1.1175	down	6.37981e-05	-0.672827	down	[C]	Energy production and conversion	--	K03686|3.9e-08|ppp:112293025|K03686 molecular chaperone DnaJ | (RefSeq) chaperone protein dnaJ A7A, chloroplastic-like	--	[O]	Posttranslational modification, protein turnover, chaperones	DnaJ domain	Chaperone protein dnaJ C76, chloroplastic OS=Arabidopsis thaliana OX=3702 GN=DJC76 PE=2 SV=1	O	Posttranslational modification, protein turnover, chaperones	chaperone protein dnaJ C76, chloroplastic-like isoform X2 [Populus alba]	--
gene-POTOM_006288	2.81948	6.34936	3.35963	3.0786	4.46157	5.21095	2.4208	2.28304	0.00478369	1.00927	up	0.960825	-0.0855269	normal	0.990878	0.116171	normal	0.95405	-0.067423	normal	--		Molecular Function: protein kinase activity (GO:0004672);; Molecular Function: ATP binding (GO:0005524);; Cellular Component: integral component of membrane (GO:0016021);;	K13415|3.0e-63|lja:Lj1g3v1222370.1|K13415 protein brassinosteroid insensitive 1 [EC:2.7.10.1 2.7.11.1] | (RefSeq) Lj1g3v1222370.1; -	Plant hormone signal transduction (ko04075)	--	--	Protein tyrosine and serine/threonine kinase	Inactive LRR receptor-like serine/threonine-protein kinase BIR2 OS=Arabidopsis thaliana OX=3702 GN=BIR2 PE=1 SV=1	T	Signal transduction mechanisms	inactive LRR receptor-like serine/threonine-protein kinase BIR2 [Populus alba]	molecular function: catalytic activity (GO:0003824);; biological process: metabolic process (GO:0008152);; biological process: cellular process (GO:0009987);; molecular function: binding (GO:0005488);; cellular component: membrane (GO:0016020);; cellular component: membrane part (GO:0044425)
gene-POTOM_006308	3.86038	3.95645	3.1644	4.17224	5.80861	6.32152	1.03095	2.74052	0.995094	0.0468516	normal	0.72786	0.264461	normal	0.998472	0.0421898	normal	0.0118397	0.698272	up	--	--	Molecular Function: transcription factor activity, sequence-specific DNA binding (GO:0003700);; Cellular Component: nucleus (GO:0005634);; Molecular Function: sequence-specific DNA binding (GO:0043565);;	K12835|5.7e-34|cmax:111493042|K12835 ATP-dependent RNA helicase DDX42 [EC:3.6.4.13] | (RefSeq) DEAD-box ATP-dependent RNA helicase 24 isoform X1	Spliceosome (ko03040)	--	--	WRKY DNA -binding domain	WRKY transcription factor 28 OS=Arabidopsis thaliana OX=3702 GN=WRKY28 PE=2 SV=1	K	Transcription	WRKY transcription factor 29 [(Populus tomentosa x Populus bolleana) x Populus tomentosa]	molecular function: nucleic acid binding transcription factor activity (GO:0001071);; biological process: biological regulation (GO:0065007);; cellular component: cell (GO:0005623);; cellular component: organelle (GO:0043226);; cellular component: cell part (GO:0044464);; molecular function: binding (GO:0005488)
gene-POTOM_006318	4.02928	3.51663	3.00303	2.69713	4.14078	6.85021	4.72062	5.20155	0.90639	-0.162517	normal	0.935019	-0.108932	normal	0.0289036	0.609804	up	0.900182	0.10604	normal	[K]	Transcription	Molecular Function: phosphatase activity (GO:0016791);;	K17616|3.9e-268|pop:18095283|K17616 CTD small phosphatase-like protein 2 [EC:3.1.3.-] | (RefSeq) uncharacterized protein LOC18095283 isoform X4	--	[K]	Transcription	NLI interacting factor-like phosphatase	Egg cell-secreted protein 1.1 OS=Arabidopsis thaliana OX=3702 GN=EC1.1 PE=2 SV=1	K	Transcription	hypothetical protein POPTR_001G353700 [Populus trichocarpa]	molecular function: catalytic activity (GO:0003824)
gene-POTOM_006461	33.3757	16.961	22.2826	20.2398	45.894	73.7475	100.63	99.1276	0.00248143	-0.858533	down	0.96847	-0.0810545	normal	0.902648	0.32268	normal	0.978945	-0.0227274	normal	--	--	Molecular Function: calcium ion binding (GO:0005509);; Biological Process: cellular calcium ion homeostasis (GO:0006874);; Molecular Function: calcium:proton antiporter activity (GO:0015369);; Cellular Component: integral component of membrane (GO:0016021);; Biological Process: calcium ion transmembrane transport (GO:0070588);;	--	--	--	--	Sodium/calcium exchanger protein	Sodium/calcium exchanger NCL OS=Arabidopsis thaliana OX=3702 GN=NCL PE=2 SV=1	S	Function unknown	sodium/calcium exchanger NCL [Populus trichocarpa]	molecular function: binding (GO:0005488);; biological process: cellular process (GO:0009987);; biological process: single-organism process (GO:0044699);; biological process: biological regulation (GO:0065007);; molecular function: transporter activity (GO:0005215);; biological process: localization (GO:0051179);; cellular component: membrane (GO:0016020);; cellular component: membrane part (GO:00…
gene-POTOM_006462	20.1967	9.74964	16.8176	14.2457	27.2035	43.9372	62.0509	62.9615	0.00094042	-0.925539	down	0.891324	-0.159385	normal	0.901909	0.3258	normal	0.983901	0.0161537	normal	--	--	Molecular Function: calcium ion binding (GO:0005509);; Biological Process: cellular calcium ion homeostasis (GO:0006874);; Molecular Function: calcium:proton antiporter activity (GO:0015369);; Cellular Component: integral component of membrane (GO:0016021);; Biological Process: calcium ion transmembrane transport (GO:0070588);;	--	--	--	--	EF-hand domain pair	Sodium/calcium exchanger NCL OS=Arabidopsis thaliana OX=3702 GN=NCL PE=2 SV=1	S	Function unknown	sodium/calcium exchanger NCL [Populus alba]	molecular function: binding (GO:0005488);; biological process: cellular process (GO:0009987);; biological process: single-organism process (GO:0044699);; biological process: biological regulation (GO:0065007);; molecular function: transporter activity (GO:0005215);; biological process: localization (GO:0051179);; cellular component: membrane (GO:0016020);; cellular component: membrane part (GO:00…
gene-POTOM_006483	1.52002	6.94223	0.948595	2.1623	2.13365	5.60302	1.12217	1.67524	7.1772e-10	1.86073	up	0.282517	0.443855	normal	0.391544	0.684232	normal	0.519007	0.327549	normal	[Q]	Secondary metabolites biosynthesis, transport and catabolism	Molecular Function: metal ion binding (GO:0046872);; Molecular Function: dioxygenase activity (GO:0051213);;	K04125|4.8e-188|pop:7459116|K04125 gibberellin 2beta-dioxygenase [EC:1.14.11.13] | (RefSeq) gibberellin 2-beta-dioxygenase 1	Diterpenoid biosynthesis (ko00904)	[QR]	Secondary metabolites biosynthesis, transport and catabolism;; General function prediction only	2OG-Fe(II) oxygenase superfamily	Gibberellin 2-beta-dioxygenase 1 OS=Pisum sativum OX=3888 GN=GA2OX1 PE=1 SV=1	Q	Secondary metabolites biosynthesis, transport and catabolism	gibberellin 2-beta-dioxygenase 1-like [Populus alba]	molecular function: binding (GO:0005488);; molecular function: catalytic activity (GO:0003824);; biological process: metabolic process (GO:0008152);; biological process: single-organism process (GO:0044699)
gene-POTOM_006489	3.22437	2.16109	2.41301	0.989027	0.763524	0.504851	0.0266197	0.033103	0.880436	-0.362588	normal	0.0165297	-0.68042	down	--	--	--	--	--	--	--	--	--	K15255|9.2e-21|nsy:104233171|K15255 ATP-dependent DNA helicase PIF1 [EC:3.6.4.12] | (RefSeq) ATP-dependent DNA helicase PIF1-like	--	--	--	Ferritin-like domain	Desiccation-related protein PCC13-62 OS=Craterostigma plantagineum OX=4153 PE=2 SV=1	S	Function unknown	PREDICTED: desiccation-related protein PCC13-62 [Populus euphratica]	--
gene-POTOM_006537	5.45333	5.62364	2.73371	4.72788	2.79716	2.51644	0.485748	2.86182	0.995082	0.0566591	normal	0.021589	0.588594	up	0.964981	-0.164911	normal	0.123392	0.405141	normal	--	--	Molecular Function: catechol oxidase activity (GO:0004097);; Biological Process: pigment biosynthetic process (GO:0046148);; Molecular Function: metal ion binding (GO:0046872);;	K00422|0.0e+00|pop:18095468|K00422 polyphenol oxidase [EC:1.10.3.1] | (RefSeq) polyphenol oxidase, chloroplastic	Tyrosine metabolism (ko00350);; Isoquinoline alkaloid biosynthesis (ko00950)	--	--	Protein of unknown function (DUF_B2219)	Polyphenol oxidase, chloroplastic OS=Malus domestica OX=3750 PE=1 SV=1	S	Function unknown	polyphenol oxidase family protein [Populus davidiana x Populus alba var. pyramidalis]	molecular function: catalytic activity (GO:0003824);; biological process: metabolic process (GO:0008152);; biological process: single-organism process (GO:0044699);; molecular function: binding (GO:0005488)
gene-POTOM_006576	8.84639	33.9823	2.98852	4.99927	12.0859	8.18724	0.143002	0.291327	0.000101333	1.49329	up	0.31211	0.439374	normal	0.792991	-0.408253	normal	--	--	--	--	--	Molecular Function: DNA binding (GO:0003677);; Molecular Function: transcription factor activity, sequence-specific DNA binding (GO:0003700);; Cellular Component: nucleus (GO:0005634);;	K09286|4.6e-102|pop:18095552|K09286 EREBP-like factor | (RefSeq) ethylene-responsive transcription factor 4	--	--	--	AP2 domain	Ethylene-responsive transcription factor 4 OS=Arabidopsis thaliana OX=3702 GN=ERF4 PE=1 SV=1	K	Transcription	ethylene-responsive transcription factor 4 [Populus alba]	molecular function: binding (GO:0005488);; molecular function: nucleic acid binding transcription factor activity (GO:0001071);; biological process: biological regulation (GO:0065007);; cellular component: cell (GO:0005623);; cellular component: organelle (GO:0043226);; cellular component: cell part (GO:0044464)
gene-POTOM_006622	7.35987	0.875506	0.824938	0.523493	23.9904	6.81392	1.32591	0.891771	0.527828	-0.535153	normal	0.798354	-0.227844	normal	2.50545e-05	-1.45692	down	0.56405	-0.312971	normal	--	--	Molecular Function: nutrient reservoir activity (GO:0045735);;	--	--	--	--	Cupin	Arachin Ahy-3 OS=Arachis hypogaea OX=3818 PE=1 SV=1	S	Function unknown	cocosin 1-like [Populus alba]	molecular function: nutrient reservoir activity (GO:0045735)
gene-POTOM_006623	10.3664	1.07127	1.43382	1.13764	31.0853	9.17965	2.07302	1.54203	0.382694	-0.643608	normal	0.908188	-0.160007	normal	1.53592e-06	-1.49273	down	0.654484	-0.269374	normal	--	--	Molecular Function: nutrient reservoir activity (GO:0045735);;	--	--	--	--	Cupin	Arachin Ahy-3 OS=Arachis hypogaea OX=3818 PE=1 SV=1	S	Function unknown	cocosin 1-like [Populus alba]	molecular function: nutrient reservoir activity (GO:0045735)
gene-POTOM_006624	3.15343	0.175836	0.491553	0.0595893	8.99547	2.77226	0.564293	0.195464	--	--	--	--	--	--	0.00096979	-1.2839	down	--	--	--	--	--	Molecular Function: nutrient reservoir activity (GO:0045735);;	--	--	--	--	Cupin	Arachin Ahy-3 OS=Arachis hypogaea OX=3818 PE=1 SV=1	S	Function unknown	cocosin 1-like [Populus alba]	molecular function: nutrient reservoir activity (GO:0045735)
gene-POTOM_006640	1.4944	3.33673	4.11135	2.73311	1.86578	3.66999	1.87556	1.79003	0.000428346	1.0373	up	0.489412	-0.361262	normal	0.00893368	0.79928	up	0.971491	-0.0439392	normal	--	--	Cellular Component: integral component of membrane (GO:0016021);;	K13348|1.9e-206|pop:18095627|K13348 protein Mpv17 | (RefSeq) protein SYM1	Peroxisome (ko04146)	[R]	General function prediction only	Mpv17 / PMP22 family	--	S	Function unknown	protein SYM1 [Populus trichocarpa]	cellular component: membrane (GO:0016020);; cellular component: membrane part (GO:0044425)
gene-POTOM_006642	1.75158	3.74901	1.87932	2.69532	2.10946	2.29753	0.251212	0.580619	0.0203734	0.939018	up	0.642531	0.306945	normal	0.998472	0.0107864	normal	0.211659	0.457123	normal	[H]	Coenzyme transport and metabolism	Molecular Function: methyltransferase activity (GO:0008168);; Cellular Component: integral component of membrane (GO:0016021);;	K23095|6.3e-07|cam:101512362|K23095 demethylphylloquinol methyltransferase [EC:2.1.1.329] | (RefSeq) 2-phytyl-1,4-beta-naphthoquinone methyltransferase, chloroplastic	Ubiquinone and other terpenoid-quinone biosynthesis (ko00130)	--	--	Methyltransferase domain	--	S	Function unknown	uncharacterized protein LOC18095634 [Populus trichocarpa]	molecular function: catalytic activity (GO:0003824);; cellular component: membrane (GO:0016020);; cellular component: membrane part (GO:0044425)
gene-POTOM_006689	1.24295	3.06408	0.799352	1.56104	1.64529	3.60414	0.796351	1.29939	0.000253028	1.14089	up	0.370116	0.416329	normal	0.336812	0.683797	normal	0.44992	0.359672	normal	[T]	Signal transduction mechanisms	Molecular Function: protein serine/threonine kinase activity (GO:0004674);; Molecular Function: ATP binding (GO:0005524);; Cellular Component: plasma membrane (GO:0005886);; Biological Process: protein phosphorylation (GO:0006468);; Cellular Component: integral component of membrane (GO:0016021);; Biological Process: recognition of pollen (GO:0048544);;	K24104|5.0e-73|thj:104799061|K24104 GPN-loop GTPase | (RefSeq) LOW QUALITY PROTEIN: uncharacterized protein LOC104799061	--	--	--	Protein tyrosine and serine/threonine kinase	G-type lectin S-receptor-like serine/threonine-protein kinase SD1-1 OS=Arabidopsis thaliana OX=3702 GN=SD11 PE=1 SV=1	--	--	G-type lectin S-receptor-like serine/threonine-protein kinase At4g27290 [Populus alba]	molecular function: catalytic activity (GO:0003824);; biological process: metabolic process (GO:0008152);; biological process: cellular process (GO:0009987);; molecular function: binding (GO:0005488);; cellular component: cell (GO:0005623);; cellular component: membrane (GO:0016020);; cellular component: cell part (GO:0044464);; cellular component: membrane part (GO:0044425);; biological process:…
gene-POTOM_006695	2.91	2.81236	1.93282	2.01358	1.35653	3.72257	0.595535	0.667242	0.99858	-0.019226	normal	0.992297	0.0328665	normal	0.0446493	0.966057	up	--	--	--	[T]	Signal transduction mechanisms	Molecular Function: protein serine/threonine kinase activity (GO:0004674);; Molecular Function: ATP binding (GO:0005524);; Cellular Component: plasma membrane (GO:0005886);; Biological Process: protein phosphorylation (GO:0006468);; Cellular Component: integral component of membrane (GO:0016021);; Biological Process: recognition of pollen (GO:0048544);;	K01183|1.4e-42|nsy:104241083|K01183 chitinase [EC:3.2.1.14] | (RefSeq) chitinase-3-like protein 2	Amino sugar and nucleotide sugar metabolism (ko00520)	--	--	Protein kinase domain	G-type lectin S-receptor-like serine/threonine-protein kinase SD1-1 OS=Arabidopsis thaliana OX=3702 GN=SD11 PE=1 SV=1	T	Signal transduction mechanisms	G-type lectin S-receptor-like serine/threonine-protein kinase At4g27290 [Populus alba]	molecular function: catalytic activity (GO:0003824);; biological process: metabolic process (GO:0008152);; biological process: cellular process (GO:0009987);; molecular function: binding (GO:0005488);; cellular component: cell (GO:0005623);; cellular component: membrane (GO:0016020);; cellular component: cell part (GO:0044464);; cellular component: membrane part (GO:0044425);; biological process:…
gene-POTOM_006713	3.57088	60.2535	1.23641	0.812002	27.5	32.7151	4.66757	5.90287	0.0439669	1.07579	up	0.903414	-0.138734	normal	0.998472	0.0177336	normal	0.728179	0.226314	normal	--	--	--	K14494|4.3e-59|pop:18099385|K14494 DELLA protein | (RefSeq) DELLA protein GAI	Plant hormone signal transduction (ko04075)	--	--	GRAS domain family	Chitin-inducible gibberellin-responsive protein 1 OS=Oryza sativa subsp. japonica OX=39947 GN=CIGR1 PE=2 SV=1	K	Transcription	hypothetical protein [Populus tomentosa]	--
gene-POTOM_006724	0.862752	2.75257	12.2704	11.78	0.951109	1.65698	3.04618	2.44415	0.0296094	1.12109	up	0.994573	-0.0249078	normal	0.903239	0.323497	normal	0.821471	-0.187538	normal	[O]	Posttranslational modification, protein turnover, chaperones	Molecular Function: molecular_function (GO:0003674);; Molecular Function: protein disulfide isomerase activity (GO:0003756);; Molecular Function: catalytic activity (GO:0003824);; Molecular Function: thioredoxin-disulfide reductase activity (GO:0004791);; Cellular Component: cellular_component (GO:0005575);; Cellular Component: intracellular (GO:0005622);; Cellular Component: cell (GO:0005623);; …	K03671|8.1e-64|pop:18095889|K03671 thioredoxin 1 | (RefSeq) thioredoxin-like protein CXXS1	--	[O]	Posttranslational modification, protein turnover, chaperones	Thioredoxin	Thioredoxin-like protein CXXS1 OS=Arabidopsis thaliana OX=3702 GN=CXXS1 PE=2 SV=2	O	Posttranslational modification, protein turnover, chaperones	thioredoxin-like protein CXXS1 [Populus alba]	molecular function: catalytic activity (GO:0003824);; molecular function: antioxidant activity (GO:0016209);; biological process: metabolic process (GO:0008152);; biological process: cellular process (GO:0009987);; biological process: single-organism process (GO:0044699);; biological process: response to stimulus (GO:0050896);; biological process: detoxification (GO:0098754);; cellular component:…
gene-POTOM_006764	0.623247	1.12983	1.12183	1.06305	0.360856	0.485353	0.148332	0.232241	0.0171682	0.785608	up	0.988632	-0.0422066	normal	0.97805	0.195395	normal	0.811212	0.181888	normal	--	--	Cellular Component: microtubule (GO:0005874);; Molecular Function: microtubule binding (GO:0008017);;	--	--	--	--	HEAT repeat	Microtubule-associated protein TORTIFOLIA1 OS=Arabidopsis thaliana OX=3702 GN=TOR1 PE=1 SV=2	S	Function unknown	hypothetical protein DKX38_025980 [Salix brachista]	cellular component: cell (GO:0005623);; cellular component: organelle (GO:0043226);; cellular component: organelle part (GO:0044422);; cellular component: cell part (GO:0044464);; cellular component: supramolecular complex (GO:0099080);; molecular function: binding (GO:0005488)
gene-POTOM_006805	18.7794	12.0009	15.0673	15.0435	15.1677	12.9224	9.233	7.3615	0.00651746	-0.589765	down	0.997009	0.0108611	normal	0.724546	-0.270119	normal	0.483772	-0.268209	normal	[V]	Defense mechanisms	Molecular Function: molecular_function (GO:0003674);; Molecular Function: catalytic activity (GO:0003824);; Cellular Component: cellular_component (GO:0005575);; Cellular Component: intracellular (GO:0005622);; Cellular Component: cell (GO:0005623);; Cellular Component: cytoplasm (GO:0005737);; Cellular Component: mitochondrion (GO:0005739);; Cellular Component: vacuole (GO:0005773);; Biological …	K09022|1.9e-99|pop:7459161|K09022 2-iminobutanoate/2-iminopropanoate deaminase [EC:3.5.99.10] | (RefSeq) reactive Intermediate Deaminase A, chloroplastic	--	[J]	Translation, ribosomal structure and biogenesis	Endoribonuclease L-PSP	Reactive Intermediate Deaminase A, chloroplastic OS=Arabidopsis thaliana OX=3702 GN=RIDA PE=1 SV=1	J	Translation, ribosomal structure and biogenesis	hypothetical protein DKX38_026012 [Salix brachista]	molecular function: catalytic activity (GO:0003824);; cellular component: cell (GO:0005623);; cellular component: cell part (GO:0044464);; cellular component: organelle (GO:0043226);; biological process: metabolic process (GO:0008152);; biological process: cellular process (GO:0009987);; biological process: single-organism process (GO:0044699);; cellular component: organelle part (GO:0044422);; b…
gene-POTOM_006811	1.62753	1.54307	1.92401	1.46885	0.952831	1.72291	9.87182	8.17346	0.994582	-0.0461511	normal	0.589321	-0.282691	normal	0.0359437	0.691548	up	0.398493	-0.244156	normal	[D]	Cell cycle control, cell division, chromosome partitioning	Molecular Function: translation initiation factor activity (GO:0003743);; Molecular Function: GTPase activity (GO:0003924);; Molecular Function: GTP binding (GO:0005525);;	K02519|0.0e+00|pop:7459166|K02519 translation initiation factor IF-2 | (RefSeq) translation initiation factor IF-2, chloroplastic	--	[J]	Translation, ribosomal structure and biogenesis	Elongation factor Tu GTP binding domain	Translation initiation factor IF-2, chloroplastic OS=Arabidopsis thaliana OX=3702 GN=At1g17220 PE=2 SV=2	J	Translation, ribosomal structure and biogenesis	translation initiation factor IF-2, chloroplastic-like [Populus alba]	molecular function: binding (GO:0005488);; biological process: metabolic process (GO:0008152);; biological process: cellular process (GO:0009987);; molecular function: catalytic activity (GO:0003824)
gene-POTOM_006831	6.19855	2.9928	3.9763	4.24676	3.86098	4.04108	23.9112	23.0187	0.00224774	-0.912757	down	0.963366	0.0839707	normal	0.998472	0.0253183	normal	0.961709	-0.047763	normal	--	--	Molecular Function: molecular_function (GO:0003674);; Molecular Function: enzyme inhibitor activity (GO:0004857);; Molecular Function: endopeptidase inhibitor activity (GO:0004866);; Molecular Function: cysteine-type endopeptidase inhibitor activity (GO:0004869);; Cellular Component: cellular_component (GO:0005575);; Cellular Component: intracellular (GO:0005622);; Cellular Component: cell (GO:00…	K19042|2.3e-182|pop:18095766|K19042 E3 ubiquitin-protein ligase BOI and related proteins [EC:2.3.2.27] | (RefSeq) probable BOI-related E3 ubiquitin-protein ligase 3	--	[O]	Posttranslational modification, protein turnover, chaperones	Zinc finger, C3HC4 type (RING finger)	Probable BOI-related E3 ubiquitin-protein ligase 3 OS=Arabidopsis thaliana OX=3702 GN=BRG3 PE=1 SV=1	O	Posttranslational modification, protein turnover, chaperones	probable BOI-related E3 ubiquitin-protein ligase 3 [Populus alba]	molecular function: molecular function regulator (GO:0098772);; biological process: biological regulation (GO:0065007);; cellular component: cell (GO:0005623);; cellular component: cell part (GO:0044464);; cellular component: organelle (GO:0043226);; biological process: metabolic process (GO:0008152);; biological process: cellular process (GO:0009987);; biological process: single-organism process…
gene-POTOM_006856	2.0787	3.53665	1.84962	1.454	2.58021	2.14006	1.93876	2.20788	0.0208413	0.712509	up	0.889955	-0.17668	normal	0.968516	-0.211265	normal	0.88648	0.133019	normal	[M]	Cell wall/membrane/envelope biogenesis	Molecular Function: protein serine/threonine kinase activity (GO:0004674);; Molecular Function: ATP binding (GO:0005524);; Cellular Component: plasma membrane (GO:0005886);; Biological Process: protein phosphorylation (GO:0006468);; Cellular Component: integral component of membrane (GO:0016021);;	K24104|5.6e-67|thj:104799061|K24104 GPN-loop GTPase | (RefSeq) LOW QUALITY PROTEIN: uncharacterized protein LOC104799061	--	--	--	Protein tyrosine and serine/threonine kinase	G-type lectin S-receptor-like serine/threonine-protein kinase CES101 OS=Arabidopsis thaliana OX=3702 GN=CES101 PE=2 SV=2	T	Signal transduction mechanisms	G-type lectin S-receptor-like serine/threonine-protein kinase CES101 [Populus alba]	molecular function: catalytic activity (GO:0003824);; biological process: metabolic process (GO:0008152);; biological process: cellular process (GO:0009987);; molecular function: binding (GO:0005488);; cellular component: cell (GO:0005623);; cellular component: membrane (GO:0016020);; cellular component: cell part (GO:0044464);; cellular component: membrane part (GO:0044425)
gene-POTOM_006887	7.93674	16.6176	15.4172	15.3673	6.61966	8.23226	13.4813	13.3699	0.000193404	0.993139	up	0.997766	0.0084607	normal	0.846788	0.239066	normal	0.991135	-0.00997021	normal	--	--	Molecular Function: lipid binding (GO:0008289);; Cellular Component: integral component of membrane (GO:0016021);;	--	--	[I]	Lipid transport and metabolism	START domain	--	I	Lipid transport and metabolism	uncharacterized protein LOC118042459 [Populus alba]	molecular function: binding (GO:0005488);; cellular component: membrane (GO:0016020);; cellular component: membrane part (GO:0044425)
gene-POTOM_006896	3.59663	2.33878	1.55263	0.569743	5.79249	4.88804	1.13048	1.39642	0.900574	-0.354335	normal	0.00793648	-0.722772	down	0.752588	-0.286851	normal	0.877645	0.151225	normal	[K]	Transcription	Molecular Function: O-methyltransferase activity (GO:0008171);; Biological Process: methylation (GO:0032259);; Molecular Function: protein dimerization activity (GO:0046983);;	K13066|1.8e-128|pop:7491420|K13066 caffeic acid 3-O-methyltransferase [EC:2.1.1.68] | (RefSeq) caffeic acid 3-O-methyltransferase 1	Phenylpropanoid biosynthesis (ko00940)	[R]	General function prediction only	O-methyltransferase domain	Caffeic acid 3-O-methyltransferase 1 OS=Populus kitakamiensis OX=34292 GN=HOMT1 PE=3 SV=1	S	Function unknown	caffeoyl-CoA O-methyltransferase-like 25 [Populus tomentosa]	molecular function: catalytic activity (GO:0003824);; biological process: metabolic process (GO:0008152);; molecular function: binding (GO:0005488)
gene-POTOM_007040	9.74729	3.8148	5.77733	5.85585	5.15688	5.46177	0.185333	0.145014	0.027998	-1.00981	down	0.997009	0.014579	normal	0.998472	0.0298422	normal	--	--	--	[O]	Posttranslational modification, protein turnover, chaperones	Cellular Component: cellular_component (GO:0005575);; Cellular Component: intracellular (GO:0005622);; Cellular Component: cell (GO:0005623);; Cellular Component: nucleus (GO:0005634);; Cellular Component: cytoplasm (GO:0005737);; Cellular Component: chloroplast (GO:0009507);; Cellular Component: plastid (GO:0009536);; Cellular Component: organelle (GO:0043226);; Cellular Component: membrane-boun…	K03686|4.4e-09|smo:SELMODRAFT_133534|K03686 molecular chaperone DnaJ | (RefSeq) hypothetical protein	--	[O]	Posttranslational modification, protein turnover, chaperones	DnaJ domain	Chaperone protein dnaJ 11, chloroplastic OS=Arabidopsis thaliana OX=3702 GN=ATJ11 PE=1 SV=2	O	Posttranslational modification, protein turnover, chaperones	chaperone protein dnaJ 11, chloroplastic [Populus trichocarpa]	cellular component: cell (GO:0005623);; cellular component: cell part (GO:0044464);; cellular component: organelle (GO:0043226)
gene-POTOM_007046	0.777241	1.41662	1.36823	1.47687	0.762021	0.845218	0.52972	0.676418	0.0119789	0.791421	up	0.971546	0.077463	normal	0.994824	0.0847517	normal	0.747869	0.227253	normal	--	--	--	--	--	[K]	Transcription	Pyridoxamine 5'-phosphate oxidase	--	K	Transcription	protein CREG1 isoform X1 [Populus alba]	--
gene-POTOM_007093	6.63184	7.16588	1.94267	3.08953	9.36395	11.4072	4.40752	10.273	0.980066	0.11115	normal	0.407627	0.399406	normal	0.977204	0.172587	normal	0.000394786	0.823733	up	[M]	Cell wall/membrane/envelope biogenesis	Molecular Function: catalytic activity (GO:0003824);;	K09753|5.7e-48|pvu:PHAVU_010G160700g|K09753 cinnamoyl-CoA reductase [EC:1.2.1.44] | (RefSeq) hypothetical protein	Phenylpropanoid biosynthesis (ko00940)	[V]	Defense mechanisms	NAD dependent epimerase/dehydratase family	Cinnamoyl-CoA reductase 2 OS=Arabidopsis thaliana OX=3702 GN=CCR2 PE=1 SV=1	V	Defense mechanisms	cinnamoyl-CoA reductase 1-like [Populus alba]	molecular function: catalytic activity (GO:0003824)
gene-POTOM_007101	2.85688	10.1544	1.10403	0.936283	6.26724	7.63871	1.42872	1.52784	0.000300505	1.41426	up	0.976568	-0.0673876	normal	0.994293	0.120416	normal	0.964183	0.0592905	normal	[GEPR]	Carbohydrate transport and metabolism;; Amino acid transport and metabolism;; Inorganic ion transport and metabolism;; General function prediction only	Cellular Component: integral component of membrane (GO:0016021);; Molecular Function: transmembrane transporter activity (GO:0022857);;	K08176|2.8e-291|pop:7474552|K08176 MFS transporter, PHS family, inorganic phosphate transporter | (RefSeq) probable inorganic phosphate transporter 1-9	--	[P]	Inorganic ion transport and metabolism	Sugar (and other) transporter	Probable inorganic phosphate transporter 1-9 OS=Arabidopsis thaliana OX=3702 GN=PHT1-9 PE=2 SV=1	P	Inorganic ion transport and metabolism	probable inorganic phosphate transporter 1-9 [Populus alba]	cellular component: membrane (GO:0016020);; cellular component: membrane part (GO:0044425);; molecular function: transporter activity (GO:0005215);; biological process: localization (GO:0051179)
gene-POTOM_007184	1.54666	1.67873	1.55641	1.12009	1.90889	2.35894	32.7906	8.71417	0.987541	0.0996834	normal	0.785595	-0.242242	normal	0.971667	0.18802	normal	0.00647188	-0.719659	down	[P]	Inorganic ion transport and metabolism	--	K22547|2.2e-25|nta:107815736|K22547 arsenate reductase [EC:1.20.4.1] | (RefSeq) thiosulfate sulfurtransferase 18-like	--	[P]	Inorganic ion transport and metabolism	Rhodanese-like domain	Rhodanese-like domain-containing protein 15, chloroplastic OS=Arabidopsis thaliana OX=3702 GN=STR15 PE=2 SV=1	P	Inorganic ion transport and metabolism	thiosulfate sulfurtransferase 16, chloroplastic [Populus trichocarpa]	--
gene-POTOM_007186	394.474	349.103	116.748	182.905	430.364	320.705	119.443	162.108	0.982853	-0.113857	normal	7.63031e-05	0.58885	up	0.671587	-0.404166	normal	0.20017	0.363368	normal	[O]	Posttranslational modification, protein turnover, chaperones	Molecular Function: kinase activity (GO:0016301);;	K00799|6.5e-122|pop:7496893|K00799 glutathione S-transferase [EC:2.5.1.18] | (RefSeq) glutathione S-transferase F11	Glutathione metabolism (ko00480)	[O]	Posttranslational modification, protein turnover, chaperones	Glutathione S-transferase, N-terminal domain	Glutathione S-transferase F11 OS=Arabidopsis thaliana OX=3702 GN=GSTF11 PE=2 SV=1	O	Posttranslational modification, protein turnover, chaperones	glutathione S-transferase F11-like [Populus alba]	molecular function: catalytic activity (GO:0003824)
gene-POTOM_007199	5.30021	6.83957	13.4997	14.2868	4.77909	9.07107	2.96977	5.75812	0.718075	0.34641	normal	0.964972	0.0773047	normal	0.729834	0.473214	normal	0.0433265	0.589718	up	--	--	Cellular Component: cellular_component (GO:0005575);; Cellular Component: cell (GO:0005623);; Cellular Component: plasma membrane (GO:0005886);; Cellular Component: membrane (GO:0016020);; Cellular Component: cell part (GO:0044464);; Cellular Component: cell periphery (GO:0071944);;	--	--	--	--	--	Uncharacterized protein At1g76070 OS=Arabidopsis thaliana OX=3702 GN=At1g76070 PE=1 SV=1	S	Function unknown	uncharacterized protein At1g76070-like [Populus alba]	cellular component: cell (GO:0005623);; cellular component: membrane (GO:0016020);; cellular component: cell part (GO:0044464)
gene-POTOM_007219	9.67578	5.6322	8.79947	3.23364	4.66449	9.21406	0	0	0.734607	-0.494414	normal	1.43496e-06	-0.983492	down	0.687751	0.504419	normal	--	--	--	[IR]	Lipid transport and metabolism;; General function prediction only	Biological Process: lipid metabolic process (GO:0006629);; Molecular Function: lipase activity (GO:0016298);;	K00679|1.5e-73|cic:CICLE_v10027727mg|K00679 phospholipid:diacylglycerol acyltransferase [EC:2.3.1.158] | (RefSeq) hypothetical protein	Glycerolipid metabolism (ko00561)	--	--	GDSL-like Lipase/Acylhydrolase	GDSL esterase/lipase EXL3 OS=Arabidopsis thaliana OX=3702 GN=EXL3 PE=2 SV=1	I	Lipid transport and metabolism	GDSL esterase/lipase EXL3-like [Populus alba]	biological process: metabolic process (GO:0008152);; biological process: single-organism process (GO:0044699);; molecular function: catalytic activity (GO:0003824)
gene-POTOM_007229	1.69504	4.12891	2.59823	2.45532	0.622823	0.352746	0.406288	0.202514	0.000266762	1.13837	up	0.987065	-0.045201	normal	--	--	--	--	--	--	--	--	Biological Process: lipid transport (GO:0006869);; Molecular Function: lipid binding (GO:0008289);; Cellular Component: integral component of membrane (GO:0016021);;	K03511|1.3e-14|apro:F751_1873|K03511 DNA polymerase kappa [EC:2.7.7.7] | (RefSeq) DNA polymerase kappa	--	[R]	General function prediction only	C2 domain	Synaptotagmin-2 OS=Arabidopsis thaliana OX=3702 GN=SYT2 PE=2 SV=1	M	Cell wall/membrane/envelope biogenesis	synaptotagmin-2-like [Populus alba]	biological process: single-organism process (GO:0044699);; biological process: localization (GO:0051179);; molecular function: binding (GO:0005488);; cellular component: membrane (GO:0016020);; cellular component: membrane part (GO:0044425)
gene-POTOM_007241	1.22252	1.55901	0.946078	1.10338	1.64079	2.35188	2.27158	3.85627	0.660304	0.336972	normal	0.935396	0.130783	normal	0.749885	0.361668	normal	0.00673461	0.599346	up	--	--	Biological Process: positive regulation of growth (GO:0045927);;	K18081|5.4e-12|bna:106425271|K18081 myotubularin-related protein 1/2 [EC:3.1.3.64 3.1.3.95] | (RefSeq) phosphatidylinositol-3-phosphatase myotubularin-2-like	Inositol phosphate metabolism (ko00562);; Phosphatidylinositol signaling system (ko04070)	--	--	Protein of unknown function (DUF668)	Protein PSK SIMULATOR 2 OS=Arabidopsis thaliana OX=3702 GN=PSI2 PE=2 SV=2	S	Function unknown	protein PSK SIMULATOR 2-like [Populus alba]	biological process: biological regulation (GO:0065007)
gene-POTOM_007343	30.481	14.1815	13.6897	15.7275	17.6102	9.03725	0.638356	0.860804	0.204344	-0.789482	normal	0.982193	0.0511309	normal	0.00336324	-0.892311	down	0.871685	0.150619	normal	[M]	Cell wall/membrane/envelope biogenesis	Molecular Function: catalytic activity (GO:0003824);;	K13082|3.0e-146|pop:7471942|K13082 bifunctional dihydroflavonol 4-reductase/flavanone 4-reductase [EC:1.1.1.219 1.1.1.234] | (RefSeq) dihydroflavonol 4-reductase	Flavonoid biosynthesis (ko00941)	[V]	Defense mechanisms	NAD dependent epimerase/dehydratase family	Dihydroflavonol 4-reductase OS=Vitis vinifera OX=29760 GN=DFR PE=1 SV=1	V	Defense mechanisms	dihydroflavonol 4-reductase-like [Populus alba]	molecular function: catalytic activity (GO:0003824)
gene-POTOM_007446	3.84142	6.39468	3.4592	3.11629	3.59784	4.80566	1.47101	1.46783	0.028609	0.685002	up	0.927519	-0.110175	normal	0.925898	0.250268	normal	0.999971	-4.29506e-05	normal	--	--	--	--	--	--	--	PDDEXK-like family of unknown function	--	S	Function unknown	uncharacterized protein LOC118049309 isoform X1 [Populus alba]	--
gene-POTOM_007449	2.39449	2.39225	6.10616	3.54258	0.991349	1.1481	1.63941	2.22584	0.999086	0.0190013	normal	0.00159524	-0.624892	down	0.996226	0.101728	normal	0.624435	0.280823	normal	--	--	Biological Process: regulation of monopolar cell growth (GO:0051513);;	--	--	--	--	Domain of unknown function (DUF4378)	Protein LONGIFOLIA 1 OS=Arabidopsis thaliana OX=3702 GN=LNG1 PE=1 SV=1	S	Function unknown	protein LONGIFOLIA 2-like [Populus alba]	biological process: biological regulation (GO:0065007)
gene-POTOM_007471	1.3281	1.39878	2.35656	1.73026	0.596363	1.59229	0.007405	0	0.993034	0.072671	normal	0.530615	-0.314289	normal	0.000205553	1.14546	up	--	--	--	--	--	Cellular Component: integral component of membrane (GO:0016021);;	K00895|6.6e-48|hbr:110656716|K00895 diphosphate-dependent phosphofructokinase [EC:2.7.1.90] | (RefSeq) LOW QUALITY PROTEIN: uncharacterized protein LOC110656716	Glycolysis / Gluconeogenesis (ko00010);; Pentose phosphate pathway (ko00030);; Fructose and mannose metabolism (ko00051)	[R]	General function prediction only	Domain of unknown function	--	S	Function unknown	uncharacterized protein LOC118049335 [Populus alba]	cellular component: membrane (GO:0016020);; cellular component: membrane part (GO:0044425)
gene-POTOM_007562	4.13342	4.1581	3.84273	2.98236	2.03169	4.05981	0.531718	0.319182	0.997499	0.0258003	normal	0.521336	-0.282758	normal	4.17472e-06	0.873305	up	0.167791	-0.474458	normal	--	--	Cellular Component: 1,3-beta-D-glucan synthase complex (GO:0000148);; Molecular Function: 1,3-beta-D-glucan synthase activity (GO:0003843);; Biological Process: (1->3)-beta-D-glucan biosynthetic process (GO:0006075);; Cellular Component: integral component of membrane (GO:0016021);;	K11000|0.0e+00|pop:7468731|K11000 callose synthase [EC:2.4.1.-] | (RefSeq) callose synthase 7	--	[M]	Cell wall/membrane/envelope biogenesis	1,3-beta-glucan synthase component	Callose synthase 7 OS=Arabidopsis thaliana OX=3702 GN=CALS7 PE=3 SV=3	M	Cell wall/membrane/envelope biogenesis	callose synthase 7-like [Populus alba]	cellular component: cell (GO:0005623);; cellular component: membrane (GO:0016020);; cellular component: macromolecular complex (GO:0032991);; cellular component: membrane part (GO:0044425);; cellular component: cell part (GO:0044464);; molecular function: catalytic activity (GO:0003824);; biological process: metabolic process (GO:0008152);; biological process: cellular process (GO:0009987);; biol…
gene-POTOM_007575	1.85729	22.0451	2.31055	2.46993	24.6747	12.9204	0.367333	0.856143	6.09544e-09	2.31037	up	0.984263	0.0578116	normal	0.973324	-0.143459	normal	--	--	--	[G]	Carbohydrate transport and metabolism	Molecular Function: hydrolase activity, hydrolyzing O-glycosyl compounds (GO:0004553);; Cellular Component: cell wall (GO:0005618);; Biological Process: xyloglucan metabolic process (GO:0010411);; Molecular Function: xyloglucan:xyloglucosyl transferase activity (GO:0016762);; Biological Process: cell wall biogenesis (GO:0042546);; Cellular Component: apoplast (GO:0048046);; Biological Process: ce…	K08235|7.2e-172|pop:7480729|K08235 xyloglucan:xyloglucosyl transferase [EC:2.4.1.207] | (RefSeq) xyloglucan endotransglucosylase/hydrolase protein 15	--	--	--	Glycosyl hydrolases family 16	Xyloglucan endotransglucosylase/hydrolase protein 15 OS=Arabidopsis thaliana OX=3702 GN=XTH15 PE=1 SV=1	G	Carbohydrate transport and metabolism	xyloglucan endotransglucosylase/hydrolase 2-like [Populus alba]	molecular function: catalytic activity (GO:0003824);; cellular component: cell (GO:0005623);; cellular component: cell part (GO:0044464);; biological process: metabolic process (GO:0008152);; biological process: cellular process (GO:0009987);; biological process: cellular component organization or biogenesis (GO:0071840);; cellular component: extracellular region (GO:0005576)
gene-POTOM_007606	6.58593	15.9821	2.49579	3.11307	12.8026	19.9362	6.63175	7.88851	0.0140972	1.04112	up	0.855825	0.196114	normal	0.760481	0.396864	normal	0.698665	0.201013	normal	[T]	Signal transduction mechanisms	Molecular Function: transmembrane receptor protein serine/threonine kinase activity (GO:0004675);; Molecular Function: ATP binding (GO:0005524);; Cellular Component: plasma membrane (GO:0005886);; Biological Process: protein phosphorylation (GO:0006468);;	K13415|1.1e-57|pda:103720660|K13415 protein brassinosteroid insensitive 1 [EC:2.7.10.1 2.7.11.1] | (RefSeq) brassinosteroid LRR receptor kinase BRI1-like	Plant hormone signal transduction (ko04075)	[T]	Signal transduction mechanisms	Protein tyrosine and serine/threonine kinase	Leucine-rich repeat receptor protein kinase EMS1 OS=Arabidopsis thaliana OX=3702 GN=EMS1 PE=1 SV=1	T	Signal transduction mechanisms	putative serine/threonine-protein kinase [Populus alba]	molecular function: catalytic activity (GO:0003824);; molecular function: signal transducer activity (GO:0004871);; molecular function: molecular transducer activity (GO:0060089);; biological process: metabolic process (GO:0008152);; biological process: cellular process (GO:0009987);; biological process: signaling (GO:0023052);; biological process: single-organism process (GO:0044699);; biologica…
gene-POTOM_007626	53.5208	154.897	45.0072	45.585	67.7923	95.9305	98.3018	93.2249	0.00044369	1.275	up	0.985963	0.0310589	normal	0.870141	0.30591	normal	0.920985	-0.0681216	normal	--	--	Cellular Component: integral component of membrane (GO:0016021);;	--	--	--	--	Protein BYPASS1-related	Protein ROH1 OS=Arabidopsis thaliana OX=3702 GN=ROH1 PE=1 SV=1	S	Function unknown	uncharacterized protein LOC118047074 [Populus alba]	cellular component: membrane (GO:0016020);; cellular component: membrane part (GO:0044425)
gene-POTOM_007645	1.78035	10.4553	1.04779	2.04289	5.69798	5.05593	0.256377	1.12058	6.14052e-07	1.89111	up	0.409868	0.39726	normal	0.993986	-0.130435	normal	0.00263374	0.771069	up	--	--	Molecular Function: ubiquitin-protein transferase activity (GO:0004842);;	--	--	--	--	U-box domain	U-box domain-containing protein 27 OS=Arabidopsis thaliana OX=3702 GN=PUB27 PE=2 SV=1	O	Posttranslational modification, protein turnover, chaperones	U-box domain-containing protein 27-like [Populus alba]	molecular function: catalytic activity (GO:0003824)
gene-POTOM_007662	364.272	204.181	190.457	210.366	394.241	231.735	645.18	679.649	0.0120383	-0.741854	down	0.920932	0.122837	normal	0.00086131	-0.777769	down	0.931289	0.0640298	normal	[R]	General function prediction only	Molecular Function: zinc ion binding (GO:0008270);; Molecular Function: oxidoreductase activity (GO:0016491);;	K18857|7.0e-220|pop:7466418|K18857 alcohol dehydrogenase class-P [EC:1.1.1.1] | (RefSeq) alcohol dehydrogenase	Glycolysis / Gluconeogenesis (ko00010);; Fatty acid degradation (ko00071);; Tyrosine metabolism (ko00350);; alpha-Linolenic acid metabolism (ko00592)	[Q]	Secondary metabolites biosynthesis, transport and catabolism	Zinc-binding dehydrogenase	Alcohol dehydrogenase 1 OS=Petunia hybrida OX=4102 GN=ADH1 PE=1 SV=1	Q	Secondary metabolites biosynthesis, transport and catabolism	alcohol dehydrogenase [Populus alba]	molecular function: binding (GO:0005488);; molecular function: catalytic activity (GO:0003824)
gene-POTOM_007667	10.4478	3.40294	2.52238	1.13101	23.882	10.7275	1.63437	4.07686	0.248246	-0.85792	normal	0.123799	-0.541032	normal	0.0136992	-0.976909	down	0.667817	0.199702	normal	--	--	Cellular Component: plasma membrane (GO:0005886);; Cellular Component: integral component of membrane (GO:0016021);; Molecular Function: sugar transmembrane transporter activity (GO:0051119);;	K15382|5.4e-116|pop:7467837|K15382 solute carrier family 50 (sugar transporter) | (RefSeq) bidirectional sugar transporter SWEET1	--	[R]	General function prediction only	Sugar efflux transporter for intercellular exchange	Bidirectional sugar transporter SWEET1 OS=Arabidopsis thaliana OX=3702 GN=SWEET1 PE=1 SV=1	U	Intracellular trafficking, secretion, and vesicular transport	bidirectional sugar transporter SWEET1-like [Populus alba]	cellular component: cell (GO:0005623);; cellular component: membrane (GO:0016020);; cellular component: cell part (GO:0044464);; cellular component: membrane part (GO:0044425);; molecular function: transporter activity (GO:0005215);; biological process: single-organism process (GO:0044699);; biological process: localization (GO:0051179)
gene-POTOM_007678	13.4755	10.3105	22.2374	13.5615	5.69704	3.18324	0.280953	0.239903	0.620022	-0.329468	normal	5.17284e-06	-0.625075	down	0.813042	-0.413261	normal	--	--	--	--	--	Molecular Function: electron carrier activity (GO:0009055);;	--	--	--	--	Plastocyanin-like domain	Basic blue protein OS=Cucumis sativus OX=3659 PE=1 SV=1	S	Function unknown	basic blue protein-like [Populus alba]	molecular function: electron carrier activity (GO:0009055)
gene-POTOM_007697	17.2959	5.92665	28.1116	21.3573	6.96347	5.63303	0	0	0.00012287	-1.27782	down	0.946846	-0.110747	normal	0.986008	-0.170006	normal	--	--	--	--	--	--	--	--	--	--	--	--	--	--	hypothetical protein POPTR_002G076400 [Populus trichocarpa]	--
gene-POTOM_007778	15.1433	11.5238	15.3389	14.5155	18.6183	11.7527	6.9169	5.21972	0.384983	-0.353484	normal	0.972195	-0.0551383	normal	0.0163621	-0.659772	down	0.197386	-0.345224	normal	[E]	Amino acid transport and metabolism	Molecular Function: catalytic activity (GO:0003824);; Biological Process: biosynthetic process (GO:0009058);; Molecular Function: pyridoxal phosphate binding (GO:0030170);;	K23977|2.5e-256|pop:7463169|K23977 L-glutamine---4-(methylsulfanyl)-2-oxobutanoate aminotransferase [EC:2.6.1.117] | (RefSeq) uncharacterized protein LOC7463169 isoform X2	Cysteine and methionine metabolism (ko00270)	[E]	Amino acid transport and metabolism	Aminotransferase class I and II	Bifunctional aspartate aminotransferase and glutamate/aspartate-prephenate aminotransferase OS=Petunia hybrida OX=4102 PE=1 SV=1	E	Amino acid transport and metabolism	probable N-succinyldiaminopimelate aminotransferase DapC isoform X2 [Populus alba]	molecular function: catalytic activity (GO:0003824);; biological process: metabolic process (GO:0008152);; molecular function: binding (GO:0005488)
gene-POTOM_007790	5.29531	5.10367	5.66221	5.70552	3.01611	2.03093	2.64765	1.37664	0.99615	-0.0264126	normal	0.994179	0.0214462	normal	0.898938	-0.329769	normal	0.0286313	-0.614216	down	--	--	Biological Process: fucose metabolic process (GO:0006004);; Cellular Component: integral component of membrane (GO:0016021);; Molecular Function: transferase activity, transferring glycosyl groups (GO:0016757);;	K23280|2.9e-69|sita:101776477|K23280 rhamnogalacturonan I rhamnosyltransferase [EC:2.4.1.351] | (RefSeq) uncharacterized protein At1g04910 isoform X1	--	--	--	GDP-fucose protein O-fucosyltransferase	O-fucosyltransferase 11 OS=Arabidopsis thaliana OX=3702 GN=OFUT11 PE=2 SV=1	G	Carbohydrate transport and metabolism	O-fucosyltransferase 10-like isoform X2 [Populus alba]	biological process: metabolic process (GO:0008152);; biological process: single-organism process (GO:0044699);; cellular component: membrane (GO:0016020);; cellular component: membrane part (GO:0044425);; molecular function: catalytic activity (GO:0003824)
gene-POTOM_007803	3.72638	2.30434	2.05551	5.11638	19.3987	24.5165	9.2884	12.5161	0.621368	-0.515235	normal	1.80668e-05	0.910635	up	0.996226	0.0829696	normal	0.154676	0.362867	normal	[C]	Energy production and conversion	Biological Process: nitric oxide biosynthetic process (GO:0006809);; Molecular Function: heme binding (GO:0020037);; Molecular Function: molybdenum ion binding (GO:0030151);; Biological Process: nitrate assimilation (GO:0042128);; Molecular Function: molybdopterin cofactor binding (GO:0043546);; Molecular Function: nitrate reductase (NADPH) activity (GO:0050464);;	K10534|0.0e+00|pop:7463180|K10534 nitrate reductase (NAD(P)H) [EC:1.7.1.1 1.7.1.2 1.7.1.3] | (RefSeq) nitrate reductase [NADH]	Nitrogen metabolism (ko00910)	[C]	Energy production and conversion	Oxidoreductase molybdopterin binding domain	Nitrate reductase [NADH] OS=Cucurbita maxima OX=3661 PE=2 SV=1	C	Energy production and conversion	nitrate reductase [NADH] [Populus alba]	biological process: metabolic process (GO:0008152);; biological process: cellular process (GO:0009987);; molecular function: binding (GO:0005488);; biological process: single-organism process (GO:0044699);; molecular function: catalytic activity (GO:0003824)
gene-POTOM_007815	7.04463	23.4198	3.87086	4.17474	25.8191	40.0977	5.86265	5.52154	0.00702829	1.24614	up	0.965037	0.0852198	normal	0.91811	0.300696	normal	0.9508	-0.0672115	normal	--	--	Cellular Component: Golgi membrane (GO:0000139);; Biological Process: protein glycosylation (GO:0006486);; Cellular Component: integral component of membrane (GO:0016021);; Molecular Function: transferase activity, transferring glycosyl groups (GO:0016757);;	K20855|1.9e-218|pop:7463186|K20855 beta-1,3-galactosyltransferase 1/2/3/4/5/7/8 [EC:2.4.1.-] | (RefSeq) beta-1,3-galactosyltransferase 7 isoform X3	--	[G]	Carbohydrate transport and metabolism	Galactosyltransferase	Beta-1,3-galactosyltransferase 7 OS=Arabidopsis thaliana OX=3702 GN=B3GALT7 PE=2 SV=1	G	Carbohydrate transport and metabolism	beta-1,3-galactosyltransferase 7-like isoform X1 [Populus alba]	cellular component: cell (GO:0005623);; cellular component: membrane (GO:0016020);; cellular component: organelle (GO:0043226);; cellular component: organelle part (GO:0044422);; cellular component: cell part (GO:0044464);; biological process: metabolic process (GO:0008152);; biological process: cellular process (GO:0009987);; biological process: single-organism process (GO:0044699);; cellular co…
gene-POTOM_007891	81.2775	314.556	117.88	125.847	162.689	88.7089	3.9591	8.97006	8.85708e-09	1.69386	up	0.967859	0.0779517	normal	0.948271	-0.207666	normal	0.0011847	0.781227	up	--	--	Biological Process: response to hypoxia (GO:0001666);; Cellular Component: cellular_component (GO:0005575);; Cellular Component: cell wall (GO:0005618);; Cellular Component: intracellular (GO:0005622);; Cellular Component: cell (GO:0005623);; Cellular Component: cytoplasm (GO:0005737);; Cellular Component: Golgi apparatus (GO:0005794);; Biological Process: response to stress (GO:0006950);; Biolog…	K00020|6.5e-25|mtr:MTR_8g088900|K00020 3-hydroxyisobutyrate dehydrogenase [EC:1.1.1.31] | (RefSeq) 6-phosphogluconate dehydrogenase-like protein	Valine, leucine and isoleucine degradation (ko00280)	--	--	Phosphate-induced protein 1 conserved region	Protein PHOSPHATE-INDUCED 1 OS=Nicotiana tabacum OX=4097 GN=PHI-1 PE=2 SV=1	L	Replication, recombination and repair	protein PHOSPHATE-INDUCED 1-like [Populus alba]	biological process: response to stimulus (GO:0050896);; cellular component: cell (GO:0005623);; cellular component: cell part (GO:0044464);; cellular component: organelle (GO:0043226);; biological process: growth (GO:0040007)
gene-POTOM_007909	50.7529	34.0398	7.0403	6.00119	75.5998	44.2426	14.5552	12.4197	0.769929	-0.425463	normal	0.862411	-0.164364	normal	0.0240809	-0.745541	down	0.473294	-0.206273	normal	[G]	Carbohydrate transport and metabolism	Molecular Function: hydrolase activity, hydrolyzing O-glycosyl compounds (GO:0004553);; Biological Process: carbohydrate metabolic process (GO:0005975);;	K01214|0.0e+00|pop:7467181|K01214 isoamylase [EC:3.2.1.68] | (RefSeq) isoamylase 3, chloroplastic	Starch and sucrose metabolism (ko00500)	[G]	Carbohydrate transport and metabolism	Alpha amylase, catalytic domain	Isoamylase 3, chloroplastic OS=Arabidopsis thaliana OX=3702 GN=ISA3 PE=1 SV=2	G	Carbohydrate transport and metabolism	isoamylase 3, chloroplastic [Populus alba]	molecular function: catalytic activity (GO:0003824);; biological process: metabolic process (GO:0008152)
gene-POTOM_007910	11.2931	20.0194	8.12613	13.3351	5.49324	5.87052	7.78939	6.31075	0.000375126	0.79843	up	0.0641207	0.529844	normal	0.998472	0.0463623	normal	0.798932	-0.19936	normal	--	--	Molecular Function: mRNA binding (GO:0003729);; Cellular Component: chloroplast stroma (GO:0009570);;	--	--	[R]	General function prediction only	RNA recognition motif. (a.k.a. RRM, RBD, or RNP domain)	--	A	RNA processing and modification	RNA binding protein fox-1 homolog 3 [Populus trichocarpa]	molecular function: binding (GO:0005488);; cellular component: cell (GO:0005623);; cellular component: organelle (GO:0043226);; cellular component: organelle part (GO:0044422);; cellular component: cell part (GO:0044464)
gene-POTOM_007922	14.9414	70.5293	13.1875	12.1134	48.37	53.3015	12.5053	13.9053	3.571e-05	1.64737	up	0.947509	-0.0894429	normal	0.998472	-0.00446633	normal	0.888382	0.120474	normal	--	--	Cellular Component: nucleus (GO:0005634);; Cellular Component: cytoplasm (GO:0005737);;	--	--	[E]	Amino acid transport and metabolism	Serine hydrolase (FSH1)	Rhodanese-like domain-containing protein 6 OS=Arabidopsis thaliana OX=3702 GN=STR6 PE=2 SV=1	E	Amino acid transport and metabolism	esterase CG5412 [Populus alba]	cellular component: cell (GO:0005623);; cellular component: organelle (GO:0043226);; cellular component: cell part (GO:0044464)
gene-POTOM_007938	100.476	245.126	95.8922	105.732	224.645	241.561	147.821	157.395	0.00911953	1.05959	up	0.847131	0.13754	normal	0.998472	-0.00711903	normal	0.937252	0.0726947	normal	--	--	Molecular Function: ATP transmembrane transporter activity (GO:0005347);; Cellular Component: integral component of membrane (GO:0016021);;	K15104|4.9e-174|pop:7467194|K15104 solute carrier family 25 (mitochondrial oxoglutarate transporter), member 11 | (RefSeq) mitochondrial uncoupling protein 5	--	[C]	Energy production and conversion	Mitochondrial carrier protein	Mitochondrial uncoupling protein 5 OS=Arabidopsis thaliana OX=3702 GN=PUMP5 PE=2 SV=1	C	Energy production and conversion	mitochondrial uncoupling protein 5 [Populus alba]	molecular function: transporter activity (GO:0005215);; biological process: single-organism process (GO:0044699);; biological process: localization (GO:0051179);; cellular component: membrane (GO:0016020);; cellular component: membrane part (GO:0044425)
gene-POTOM_007942	8.51224	16.4002	3.30442	6.13315	6.81337	4.0575	4.9948	6.97455	0.0142551	0.849174	up	0.0170348	0.627032	up	0.710681	-0.480378	normal	0.676158	0.265048	normal	--	--	Molecular Function: AT DNA binding (GO:0003680);; Molecular Function: transcription factor activity, sequence-specific DNA binding (GO:0003700);; Cellular Component: nucleus (GO:0005634);; Cellular Component: integral component of membrane (GO:0016021);;	--	--	--	--	Plants and Prokaryotes Conserved (PCC) domain	AT-hook motif nuclear-localized protein 17 OS=Arabidopsis thaliana OX=3702 GN=AHL17 PE=2 SV=1	K	Transcription	AT-hook motif nuclear-localized protein 17 [Populus alba]	molecular function: binding (GO:0005488);; molecular function: nucleic acid binding transcription factor activity (GO:0001071);; biological process: biological regulation (GO:0065007);; cellular component: cell (GO:0005623);; cellular component: organelle (GO:0043226);; cellular component: cell part (GO:0044464);; cellular component: membrane (GO:0016020);; cellular component: membrane part (GO:0…
gene-POTOM_007949	70.7925	57.2295	145.532	88.594	87.3737	83.849	21.3515	18.7041	0.688878	-0.267697	normal	3.90329e-06	-0.62778	down	0.964091	-0.126069	normal	0.784258	-0.158332	normal	--	--	Molecular Function: RNA polymerase II regulatory region sequence-specific DNA binding (GO:0000977);; Molecular Function: transcription factor activity, sequence-specific DNA binding (GO:0003700);; Cellular Component: nucleus (GO:0005634);; Biological Process: positive regulation of transcription from RNA polymerase II promoter (GO:0045944);; Molecular Function: protein dimerization activity (GO:0…	K09264|1.1e-08|gra:105779850|K09264 MADS-box transcription factor, plant | (RefSeq) MADS-box protein CMB1-like	--	[K]	Transcription	K-box region	MADS-box protein SVP OS=Arabidopsis thaliana OX=3702 GN=SVP PE=1 SV=1	K	Transcription	MADS-box protein JOINTLESS-like isoform X2 [Populus alba]	molecular function: binding (GO:0005488);; molecular function: nucleic acid binding transcription factor activity (GO:0001071);; biological process: biological regulation (GO:0065007);; cellular component: cell (GO:0005623);; cellular component: organelle (GO:0043226);; cellular component: cell part (GO:0044464)
gene-POTOM_007959	32.48	29.7594	12.9437	14.543	42.8829	47.1475	15.8829	25.7812	0.977454	-0.093985	normal	0.906942	0.137956	normal	0.997784	0.0475145	normal	8.28543e-05	0.612674	up	[T]	Signal transduction mechanisms	Molecular Function: peptide receptor activity (GO:0001653);; Molecular Function: protein serine/threonine kinase activity (GO:0004674);; Molecular Function: ATP binding (GO:0005524);; Cellular Component: plasma membrane (GO:0005886);; Biological Process: response to oxidative stress (GO:0006979);; Biological Process: seed germination (GO:0009845);; Cellular Component: integral component of membra…	K00924|2.2e-92|lang:109334483|K00924 kinase [EC:2.7.1.-] | (RefSeq) receptor-like protein kinase HSL1	--	--	--	Protein kinase domain	Receptor-like protein kinase 7 OS=Arabidopsis thaliana OX=3702 GN=RLK7 PE=1 SV=1	T	Signal transduction mechanisms	receptor-like protein kinase HAIKU2 [Populus trichocarpa]	molecular function: signal transducer activity (GO:0004871);; molecular function: molecular transducer activity (GO:0060089);; biological process: cellular process (GO:0009987);; biological process: signaling (GO:0023052);; biological process: single-organism process (GO:0044699);; biological process: response to stimulus (GO:0050896);; biological process: biological regulation (GO:0065007);; mol…
gene-POTOM_008020	18.8331	67.8619	16.6809	18.33	39.6005	38.7976	13.6935	15.6309	7.09956e-09	1.6331	up	0.932242	0.115704	normal	0.997108	-0.0718589	normal	0.678391	0.166286	normal	[N]	Cell motility	Cellular Component: integral component of membrane (GO:0016021);;	K20887|3.4e-252|vvi:100244115|K20887 xyloglucan glycosyltransferase 4 [EC:2.4.1.-] | (RefSeq) xyloglucan glycosyltransferase 4	--	--	--	Glycosyl transferase family group 2	Probable xyloglucan glycosyltransferase 12 OS=Arabidopsis thaliana OX=3702 GN=CSLC12 PE=1 SV=1	M	Cell wall/membrane/envelope biogenesis	probable xyloglucan glycosyltransferase 12 [Populus alba]	cellular component: membrane (GO:0016020);; cellular component: membrane part (GO:0044425)
gene-POTOM_008054	10.8765	27.775	7.86271	8.20149	18.0638	29.016	15.3905	15.5787	0.0110528	1.08344	up	0.984263	0.0520745	normal	0.861839	0.355212	normal	0.990237	0.016475	normal	--	--	--	K14014|3.4e-18|cam:105852009|K14014 small VCP/p97-interacting protein | (RefSeq) uncharacterized LOC105852009	Protein processing in endoplasmic reticulum (ko04141)	--	--	Small VCP/p97-interacting protein	--	S	Function unknown	uncharacterized protein LOC118035804 isoform X1 [Populus alba]	--
gene-POTOM_008063	17.9798	235.49	13.2439	17.9705	60.7775	46.3018	0.0335707	0.796394	1.03325e-08	2.31292	up	0.902874	0.155978	normal	0.990878	-0.130337	normal	--	--	--	--	--	--	--	--	[R]	General function prediction only	C2H2-type zinc finger	Zinc finger protein ZAT10 OS=Arabidopsis thaliana OX=3702 GN=ZAT10 PE=2 SV=1	S	Function unknown	zinc finger protein ZAT10-like [Populus alba]	--
gene-POTOM_008093	6.89317	11.5534	6.05914	6.46784	4.50504	4.50663	6.65813	8.78078	0.000586921	0.723874	up	0.948406	0.0909058	normal	0.998087	-0.0429395	normal	0.420403	0.309656	normal	--	--	Molecular Function: transcription factor activity, sequence-specific DNA binding (GO:0003700);; Cellular Component: nucleus (GO:0005634);; Molecular Function: sequence-specific DNA binding (GO:0043565);;	K13425|1.2e-22|han:110922953|K13425 WRKY transcription factor 22 | (RefSeq) WRKY transcription factor 22-like	MAPK signaling pathway - plant (ko04016);; Plant-pathogen interaction (ko04626)	--	--	WRKY DNA -binding domain	Probable WRKY transcription factor 7 OS=Arabidopsis thaliana OX=3702 GN=WRKY7 PE=1 SV=1	K	Transcription	WRKY transcription factor 14 [(Populus tomentosa x Populus bolleana) x Populus tomentosa]	molecular function: nucleic acid binding transcription factor activity (GO:0001071);; biological process: biological regulation (GO:0065007);; cellular component: cell (GO:0005623);; cellular component: organelle (GO:0043226);; cellular component: cell part (GO:0044464);; molecular function: binding (GO:0005488)
gene-POTOM_008107	25.5755	66.8883	44.0306	49.7654	45.6916	60.473	12.5867	15.9975	0.00294997	1.14675	up	0.840518	0.159001	normal	0.990878	0.148538	normal	0.608109	0.256201	normal	--	--	Cellular Component: integral component of membrane (GO:0016021);;	--	--	--	--	Late embryogenesis abundant protein	--	--	--	uncharacterized protein LOC118035765 [Populus alba]	cellular component: membrane (GO:0016020);; cellular component: membrane part (GO:0044425)
gene-POTOM_008120	10.849	7.58586	1.83385	2.45769	4.96834	8.66718	20.5367	37.8926	0.921755	-0.311063	normal	0.707719	0.272852	normal	0.707473	0.476068	normal	0.000451926	0.703323	up	[G]	Carbohydrate transport and metabolism	Molecular Function: alpha-amylase activity (GO:0004556);; Molecular Function: calcium ion binding (GO:0005509);; Biological Process: carbohydrate metabolic process (GO:0005975);; Molecular Function: alpha-amylase activity (releasing maltohexaose) (GO:0103025);;	K01176|1.8e-246|pop:18109585|K01176 alpha-amylase [EC:3.2.1.1] | (RefSeq) alpha-amylase	Starch and sucrose metabolism (ko00500)	[G]	Carbohydrate transport and metabolism	Alpha-amylase C-terminal beta-sheet domain	Alpha-amylase OS=Vigna mungo OX=3915 GN=AMY1.1 PE=2 SV=1	G	Carbohydrate transport and metabolism	hypothetical protein D5086_0000159170 [Populus alba]	molecular function: catalytic activity (GO:0003824);; molecular function: binding (GO:0005488);; biological process: metabolic process (GO:0008152)
gene-POTOM_008126	6.23889	20.1244	3.59195	8.05942	7.72475	18.7264	0	0	0.0128634	1.19381	up	0.118835	0.544419	normal	0.00208107	1.00665	up	--	--	--	--	--	Molecular Function: calcium ion binding (GO:0005509);;	K02183|1.8e-20|pda:113462379|K02183 calmodulin | (RefSeq) calmodulin-1-like	MAPK signaling pathway - plant (ko04016);; Phosphatidylinositol signaling system (ko04070);; Plant-pathogen interaction (ko04626)	--	--	EF hand	--	S	Function unknown	phosphatidylserine decarboxylase proenzyme 3-like [Populus alba]	molecular function: binding (GO:0005488)
gene-POTOM_008144	1.1735	9.26106	1.24557	3.22459	4.31989	8.83477	0	0.0705903	0.00736918	1.36807	up	0.0557621	0.602168	normal	0.909899	0.300434	normal	--	--	--	--	--	Molecular Function: DNA binding (GO:0003677);; Cellular Component: nucleus (GO:0005634);;	K09422|3.1e-48|egu:105052936|K09422 transcription factor MYB, plant | (RefSeq) transcription factor MYB44	--	[K]	Transcription	Myb-like DNA-binding domain	Transcription factor MYB73 OS=Arabidopsis thaliana OX=3702 GN=MYB73 PE=1 SV=1	--	--	transcription factor MYB73-like [Populus alba]	molecular function: binding (GO:0005488);; cellular component: cell (GO:0005623);; cellular component: organelle (GO:0043226);; cellular component: cell part (GO:0044464)
gene-POTOM_008151	5.81091	11.3336	13.6762	15.5602	3.90659	3.40069	0.0150983	0.0503937	0.043269	0.837522	up	0.888328	0.152196	normal	0.995514	-0.115968	normal	--	--	--	--	--	Molecular Function: DNA binding (GO:0003677);; Cellular Component: nucleus (GO:0005634);; Biological Process: regulation of transcription, DNA-templated (GO:0006355);;	K20043|1.2e-21|aip:107640400|K20043 clathrin coat assembly protein AP180 | (RefSeq) putative clathrin assembly protein At5g35200	--	--	--	Dof domain, zinc finger	Dof zinc finger protein DOF1.6 OS=Arabidopsis thaliana OX=3702 GN=DOF1.6 PE=2 SV=1	K	Transcription	dof zinc finger protein DOF1.6-like [Populus alba]	molecular function: binding (GO:0005488);; cellular component: cell (GO:0005623);; cellular component: organelle (GO:0043226);; cellular component: cell part (GO:0044464);; biological process: biological regulation (GO:0065007)
gene-POTOM_008179	1.65789	4.1241	9.09496	7.3491	2.43495	5.22294	5.42554	5.96506	0.00160056	1.11208	up	0.875282	-0.180963	normal	0.155352	0.761395	normal	0.889529	0.110594	normal	--	--	Cellular Component: cellular_component (GO:0005575);; Cellular Component: intracellular (GO:0005622);; Cellular Component: cell (GO:0005623);; Cellular Component: cytoplasm (GO:0005737);; Biological Process: transport (GO:0006810);; Biological Process: endocytosis (GO:0006897);; Biological Process: receptor-mediated endocytosis (GO:0006898);; Biological Process: organelle organization (GO:0006996…	--	--	[R]	General function prediction only	--	J domain-containing protein required for chloroplast accumulation response 1 OS=Arabidopsis thaliana OX=3702 GN=JAC1 PE=1 SV=1	S	Function unknown	J domain-containing protein required for chloroplast accumulation response 1-like isoform X2 [Populus alba]	cellular component: cell (GO:0005623);; cellular component: cell part (GO:0044464);; biological process: localization (GO:0051179);; biological process: cellular process (GO:0009987);; biological process: cellular component organization or biogenesis (GO:0071840);; biological process: single-organism process (GO:0044699);; biological process: response to stimulus (GO:0050896);; cellular component…
gene-POTOM_008244	2.90521	5.2751	1.4901	1.71544	2.75827	1.04658	1.02676	1.44358	0.000852382	0.819576	up	0.921938	0.140165	normal	0.0850605	-0.933646	normal	0.752004	0.232032	normal	--	--	Molecular Function: DNA binding (GO:0003677);; Cellular Component: nucleus (GO:0005634);; Cellular Component: host cell nucleus (GO:0042025);; Molecular Function: metal ion binding (GO:0046872);;	K13415|3.3e-18|mdm:103413440|K13415 protein brassinosteroid insensitive 1 [EC:2.7.10.1 2.7.11.1] | (RefSeq) uncharacterized protein LOC103413440 isoform X1	Plant hormone signal transduction (ko04075)	--	--	SBP domain	Squamosa promoter-binding-like protein 7 OS=Oryza sativa subsp. japonica OX=39947 GN=SPL7 PE=2 SV=2	S	Function unknown	squamosa promoter-binding-like protein 7 [Populus alba]	molecular function: binding (GO:0005488);; cellular component: cell (GO:0005623);; cellular component: organelle (GO:0043226);; cellular component: cell part (GO:0044464);; cellular component: other organism (GO:0044215);; cellular component: other organism part (GO:0044217)
gene-POTOM_008254	15.5389	6.07248	14.8969	11.3182	14.8621	12.5754	1.14474	0.498896	0.0206713	-1.04172	down	0.552476	-0.293522	normal	0.986682	-0.165267	normal	0.343684	-0.379135	normal	--	--	Biological Process: regulation of cyclin-dependent protein serine/threonine kinase activity (GO:0000079);; Molecular Function: protein kinase binding (GO:0019901);;	K01255|2.7e-17|mng:MNEG_4524|K01255 leucyl aminopeptidase [EC:3.4.11.1] | (RefSeq) leucyl aminopeptidase	Glutathione metabolism (ko00480)	[R]	General function prediction only	Cyclin	Cyclin-U2-2 OS=Arabidopsis thaliana OX=3702 GN=CYCU2-2 PE=1 SV=1	S	Function unknown	cyclin-U2-2-like [Populus alba]	biological process: biological regulation (GO:0065007);; molecular function: binding (GO:0005488)
gene-POTOM_008314	2.8781	8.64715	1.12867	1.95042	9.49357	15.2359	15.5872	19.5546	0.0382448	1.09346	up	0.509506	0.365148	normal	0.976434	0.196981	normal	0.529508	0.262772	normal	--	--	Molecular Function: electron carrier activity (GO:0009055);; Cellular Component: anchored component of plasma membrane (GO:0046658);;	--	--	--	--	Plastocyanin-like domain	--	S	Function unknown	cucumber peeling cupredoxin [Populus trichocarpa]	molecular function: electron carrier activity (GO:0009055);; cellular component: cell (GO:0005623);; cellular component: membrane (GO:0016020);; cellular component: membrane part (GO:0044425);; cellular component: cell part (GO:0044464)
gene-POTOM_008379	3.11778	14.7804	0.857503	1.50639	9.08702	19.6816	1.22451	1.84015	0.000232857	1.5643	up	0.162578	0.502811	normal	0.608137	0.548601	normal	0.148131	0.438638	normal	--	--	Cellular Component: integral component of membrane (GO:0016021);;	--	--	--	--	C2 domain	FT-interacting protein 3 OS=Arabidopsis thaliana OX=3702 GN=FTIP3 PE=1 SV=1	S	Function unknown	FT-interacting protein 7-like [Populus alba]	cellular component: membrane (GO:0016020);; cellular component: membrane part (GO:0044425)
gene-POTOM_008418	59.8673	45.3875	46.7941	35.8284	42.2758	21.3476	0.054942	0.069504	0.820069	-0.319696	normal	0.366124	-0.310565	normal	0.00141519	-0.907429	down	--	--	--	[G]	Carbohydrate transport and metabolism	Molecular Function: polygalacturonase activity (GO:0004650);; Cellular Component: extracellular region (GO:0005576);; Biological Process: carbohydrate metabolic process (GO:0005975);; Biological Process: cell wall organization (GO:0071555);;	K01184|3.8e-29|csat:104772314|K01184 polygalacturonase [EC:3.2.1.15] | (RefSeq) probable polygalacturonase At3g15720	Pentose and glucuronate interconversions (ko00040)	--	--	Glycosyl hydrolases family 28	Probable polygalacturonase OS=Vitis vinifera OX=29760 GN=GSVIVT00026920001 PE=1 SV=1	G	Carbohydrate transport and metabolism	probable polygalacturonase [Populus alba]	molecular function: catalytic activity (GO:0003824);; cellular component: extracellular region (GO:0005576);; biological process: metabolic process (GO:0008152);; biological process: cellular process (GO:0009987);; biological process: cellular component organization or biogenesis (GO:0071840)
gene-POTOM_008430	3.15318	7.68884	1.11454	0.974857	7.07662	5.51836	2.85897	6.61178	0.153736	0.889545	normal	0.978847	-0.0648619	normal	0.983356	-0.173744	normal	0.00181373	0.774192	up	--	--	Molecular Function: transcription factor activity, sequence-specific DNA binding (GO:0003700);; Cellular Component: nucleus (GO:0005634);; Molecular Function: sequence-specific DNA binding (GO:0043565);;	K13425|2.4e-177|pop:7457359|K13425 WRKY transcription factor 22 | (RefSeq) WRKY transcription factor 22	MAPK signaling pathway - plant (ko04016);; Plant-pathogen interaction (ko04626)	--	--	WRKY DNA -binding domain	WRKY transcription factor 22 OS=Arabidopsis thaliana OX=3702 GN=WRKY22 PE=2 SV=1	K	Transcription	WRKY family transcription factor 22 [Populus tomentosa]	molecular function: nucleic acid binding transcription factor activity (GO:0001071);; biological process: biological regulation (GO:0065007);; cellular component: cell (GO:0005623);; cellular component: organelle (GO:0043226);; cellular component: cell part (GO:0044464);; molecular function: binding (GO:0005488)
gene-POTOM_008466	11.1249	55.2218	1.61834	2.00769	29.2157	30.8593	0	0	0.00254224	1.43297	up	0.929844	0.13586	normal	0.998472	-0.0255523	normal	--	--	--	--	--	Molecular Function: transcription factor activity, sequence-specific DNA binding (GO:0003700);; Cellular Component: nucleus (GO:0005634);; Molecular Function: sequence-specific DNA binding (GO:0043565);;	K16225|2.7e-19|csat:104760397|K16225 probable WRKY transcription factor 52 | (RefSeq) disease resistance protein RRS1-like	Plant-pathogen interaction (ko04626)	--	--	WRKY DNA -binding domain	Probable WRKY transcription factor 53 OS=Arabidopsis thaliana OX=3702 GN=WRKY53 PE=1 SV=1	K	Transcription	hypothetical protein [Populus tomentosa]	molecular function: nucleic acid binding transcription factor activity (GO:0001071);; biological process: biological regulation (GO:0065007);; cellular component: cell (GO:0005623);; cellular component: organelle (GO:0043226);; cellular component: cell part (GO:0044464);; molecular function: binding (GO:0005488)
gene-POTOM_008493	13.4615	33.0201	12.9699	13.2033	18.9918	21.5824	22.0304	27.9339	0.000143846	1.15443	up	0.987065	0.0346555	normal	0.997784	0.0592055	normal	0.124904	0.306532	normal	--	--	Molecular Function: protein dimerization activity (GO:0046983);;	K13422|1.7e-66|nta:107820916|K13422 transcription factor MYC2 | (RefSeq) transcription factor MYC2-like	MAPK signaling pathway - plant (ko04016);; Plant hormone signal transduction (ko04075)	--	--	bHLH-MYC and R2R3-MYB transcription factors N-terminal	Transcription factor MTB1 OS=Solanum lycopersicum OX=4081 GN=MTB1 PE=1 SV=1	K	Transcription	transcription factor MTB1-like [Populus alba]	molecular function: binding (GO:0005488)
gene-POTOM_008521	5.27739	6.63734	4.79223	7.47771	6.52309	19.8514	51.8771	57.1339	0.942538	0.257789	normal	0.165724	0.465816	normal	0.0131011	1.078	up	0.777727	0.122761	normal	--	--	Cellular Component: nucleus (GO:0005634);; Biological Process: regulation of transcription, DNA-templated (GO:0006355);; Molecular Function: sequence-specific DNA binding (GO:0043565);;	K09338|4.0e-128|pop:7497280|K09338 homeobox-leucine zipper protein | (RefSeq) homeobox-leucine zipper protein ATHB-7	--	[K]	Transcription	Homeodomain	Homeobox-leucine zipper protein ATHB-7 OS=Arabidopsis thaliana OX=3702 GN=ATHB-7 PE=1 SV=2	K	Transcription	homeobox-leucine zipper protein ATHB-12-like [Populus alba]	cellular component: cell (GO:0005623);; cellular component: organelle (GO:0043226);; cellular component: cell part (GO:0044464);; biological process: biological regulation (GO:0065007);; molecular function: binding (GO:0005488)
gene-POTOM_008534	2.1206	1.13854	2.75754	2.28087	4.12074	2.93473	1.25582	0.431166	0.47241	-0.627429	normal	0.913647	-0.152212	normal	0.894692	-0.332538	normal	0.0415821	-0.602652	down	[T]	Signal transduction mechanisms	Molecular Function: protein serine/threonine kinase activity (GO:0004674);; Molecular Function: ATP binding (GO:0005524);; Cellular Component: nucleus (GO:0005634);; Cellular Component: cytoplasm (GO:0005737);; Biological Process: protein phosphorylation (GO:0006468);; Biological Process: intracellular signal transduction (GO:0035556);;	K07198|9.6e-128|jcu:105648050|K07198 5'-AMP-activated protein kinase, catalytic alpha subunit [EC:2.7.11.11] | (RefSeq) CBL-interacting protein kinase 2	--	[T]	Signal transduction mechanisms	Protein kinase domain	CBL-interacting serine/threonine-protein kinase 9 OS=Arabidopsis thaliana OX=3702 GN=CIPK9 PE=1 SV=2	T	Signal transduction mechanisms	CBL-interacting serine/threonine-protein kinase 9 [Populus trichocarpa]	molecular function: catalytic activity (GO:0003824);; biological process: metabolic process (GO:0008152);; biological process: cellular process (GO:0009987);; molecular function: binding (GO:0005488);; cellular component: cell (GO:0005623);; cellular component: organelle (GO:0043226);; cellular component: cell part (GO:0044464);; biological process: signaling (GO:0023052);; biological process: si…
gene-POTOM_008542	13.7858	6.91167	18.1364	15.2992	6.34136	6.06088	0	0	0.0113207	-0.844288	down	0.927519	-0.313658	normal	0.99356	-0.13716	normal	--	--	--	--	--	Molecular Function: DNA binding (GO:0003677);; Cellular Component: nucleus (GO:0005634);; Biological Process: regulation of transcription, DNA-templated (GO:0006355);;	K00521|4.3e-31|cmos:111447866|K00521 ferric-chelate reductase [EC:1.16.1.7] | (RefSeq) ferric reduction oxidase 7, chloroplastic-like	--	--	--	No apical meristem (NAM) protein	NAC domain-containing protein 43 OS=Arabidopsis thaliana OX=3702 GN=NAC043 PE=2 SV=2	K	Transcription	NAC domain-containing protein 43-like [Populus alba]	molecular function: binding (GO:0005488);; cellular component: cell (GO:0005623);; cellular component: organelle (GO:0043226);; cellular component: cell part (GO:0044464);; biological process: biological regulation (GO:0065007)
gene-POTOM_008545	2.38782	2.69196	0.999613	2.43389	1.18439	7.14114	0.134211	0.0257407	0.99131	0.102391	normal	0.213337	0.472552	normal	0.00723422	1.25267	up	--	--	--	--	--	--	--	--	--	--	--	--	--	--	uncharacterized protein LOC118063455 [Populus alba]	--
gene-POTOM_008569	19.3244	59.8956	11.9324	17.7674	28.0665	51.3343	122.071	125.442	2.29115e-05	1.38514	up	0.255796	0.423037	normal	0.498753	0.552996	normal	0.957936	0.0357068	normal	--	--	Cellular Component: cellular_component (GO:0005575);; Cellular Component: intracellular (GO:0005622);; Cellular Component: cell (GO:0005623);; Cellular Component: nucleus (GO:0005634);; Biological Process: response to stress (GO:0006950);; Biological Process: biological_process (GO:0008150);; Biological Process: response to temperature stimulus (GO:0009266);; Biological Process: response to cold …	K18729|6.8e-14|gsl:Gasu_52160|K18729 protein angel | (RefSeq) calcium-binding EF hand family protein	--	[K]	Transcription	Endonuclease/Exonuclease/phosphatase family	Uncharacterized calcium-binding protein At1g02270 OS=Arabidopsis thaliana OX=3702 GN=At1g02270 PE=2 SV=2	K	Transcription	uncharacterized calcium-binding protein At1g02270-like [Populus alba]	cellular component: cell (GO:0005623);; cellular component: cell part (GO:0044464);; cellular component: organelle (GO:0043226);; biological process: response to stimulus (GO:0050896)
gene-POTOM_008603	2.66545	2.51293	7.06984	3.78523	1.7742	1.63299	0.077064	0.179502	0.999531	-0.016413	normal	0.00835451	-0.641197	down	0.996226	-0.0787639	normal	--	--	--	--	--	Cellular Component: nucleus (GO:0005634);; Biological Process: regulation of transcription, DNA-templated (GO:0006355);; Biological Process: auxin-activated signaling pathway (GO:0009734);;	K14484|5.0e-88|pop:7481449|K14484 auxin-responsive protein IAA | (RefSeq) auxin-responsive protein IAA30	Plant hormone signal transduction (ko04075)	--	--	AUX/IAA family	Auxin-responsive protein IAA4 OS=Oryza sativa subsp. indica OX=39946 GN=IAA4 PE=2 SV=1	K	Transcription	auxin-responsive protein IAA4-like [Populus alba]	cellular component: cell (GO:0005623);; cellular component: organelle (GO:0043226);; cellular component: cell part (GO:0044464);; biological process: biological regulation (GO:0065007);; biological process: cellular process (GO:0009987);; biological process: signaling (GO:0023052);; biological process: single-organism process (GO:0044699);; biological process: response to stimulus (GO:0050896)
gene-POTOM_008620	7.07631	21.584	7.22622	7.7683	17.1217	18.8101	4.3985	5.57636	3.13572e-05	1.36696	up	0.946918	0.0963878	normal	0.999344	0.00150005	normal	0.433337	0.280702	normal	[M]	Cell wall/membrane/envelope biogenesis	Molecular Function: transmembrane receptor protein serine/threonine kinase activity (GO:0004675);; Molecular Function: ATP binding (GO:0005524);; Cellular Component: plasma membrane (GO:0005886);; Biological Process: protein phosphorylation (GO:0006468);;	K13436|4.2e-206|pop:7460494|K13436 pto-interacting protein 1 [EC:2.7.11.1] | (RefSeq) pto-interacting protein 1	Plant-pathogen interaction (ko04626)	[T]	Signal transduction mechanisms	Protein tyrosine and serine/threonine kinase	Probable receptor-like protein kinase At2g47060 OS=Arabidopsis thaliana OX=3702 GN=At2g47060 PE=1 SV=1	T	Signal transduction mechanisms	pto-interacting protein 1-like [Populus alba]	molecular function: catalytic activity (GO:0003824);; molecular function: signal transducer activity (GO:0004871);; molecular function: molecular transducer activity (GO:0060089);; biological process: metabolic process (GO:0008152);; biological process: cellular process (GO:0009987);; biological process: signaling (GO:0023052);; biological process: single-organism process (GO:0044699);; biologica…
gene-POTOM_008630	8.27667	17.7569	7.44475	7.32547	12.4789	11.5661	9.65998	10.9247	0.0227345	0.934093	up	0.998494	-0.00509819	normal	0.971228	-0.166564	normal	0.825303	0.143116	normal	[T]	Signal transduction mechanisms	Molecular Function: protein serine/threonine phosphatase activity (GO:0004722);;	K14803|2.3e-197|pop:7460488|K14803 protein phosphatase PTC2/3 [EC:3.1.3.16] | (RefSeq) probable protein phosphatase 2C 49	--	[T]	Signal transduction mechanisms	Protein phosphatase 2C	Probable protein phosphatase 2C 49 OS=Arabidopsis thaliana OX=3702 GN=At3g62260 PE=2 SV=1	T	Signal transduction mechanisms	probable protein phosphatase 2C 49 isoform X1 [Populus alba]	molecular function: catalytic activity (GO:0003824);; biological process: metabolic process (GO:0008152);; biological process: cellular process (GO:0009987)
gene-POTOM_008648	3.86736	3.32823	2.52359	3.05432	2.69423	2.76782	2.07073	4.43247	0.981231	-0.140051	normal	0.7583	0.220159	normal	0.998472	-0.0291624	normal	0.000191585	0.810598	up	--	--	Molecular Function: transcription factor activity, sequence-specific DNA binding (GO:0003700);; Cellular Component: nucleus (GO:0005634);; Molecular Function: sequence-specific DNA binding (GO:0043565);;	K12835|2.8e-52|cmax:111493042|K12835 ATP-dependent RNA helicase DDX42 [EC:3.6.4.13] | (RefSeq) DEAD-box ATP-dependent RNA helicase 24 isoform X1	Spliceosome (ko03040)	--	--	WRKY DNA -binding domain	WRKY transcription factor 23 OS=Arabidopsis thaliana OX=3702 GN=WRKY23 PE=2 SV=1	K	Transcription	WRKY transcription factor 23-like isoform X1 [Populus alba]	molecular function: nucleic acid binding transcription factor activity (GO:0001071);; biological process: biological regulation (GO:0065007);; cellular component: cell (GO:0005623);; cellular component: organelle (GO:0043226);; cellular component: cell part (GO:0044464);; molecular function: binding (GO:0005488)
gene-POTOM_008665	5.10253	8.28782	7.00409	7.18977	6.57379	8.64606	15.3016	15.386	0.00623407	0.677102	up	0.976915	0.0469663	normal	0.964976	0.203992	normal	0.996437	0.00469221	normal	--	--	Biological Process: chromatin remodeling (GO:0006338);; Cellular Component: Ino80 complex (GO:0031011);;	K11666|5.4e-253|pop:7460463|K11666 INO80 complex subunit B | (RefSeq) uncharacterized protein LOC7460463	--	--	--	PAPA-1-like conserved region	--	S	Function unknown	uncharacterized protein LOC118046873 [Populus alba]	biological process: cellular process (GO:0009987);; biological process: cellular component organization or biogenesis (GO:0071840);; cellular component: cell (GO:0005623);; cellular component: membrane-enclosed lumen (GO:0031974);; cellular component: macromolecular complex (GO:0032991);; cellular component: organelle (GO:0043226);; cellular component: organelle part (GO:0044422);; cellular compo…
gene-POTOM_008678	2.79891	2.79193	3.81583	1.33612	1.93514	4.82624	0	0	0.999782	0.00570515	normal	0.00675181	-0.73327	down	0.367304	0.696275	normal	--	--	--	--	--	--	--	--	--	--	Domain of unknown function (DUF4228)	--	S	Function unknown	uncharacterized protein LOC118046858 [Populus alba]	--
gene-POTOM_008679	8.01985	13.5942	36.3324	29.9791	2.5651	2.80842	0.00695233	0.104992	0.00128132	0.735495	up	0.364187	-0.238639	normal	0.996356	0.077155	normal	--	--	--	[G]	Carbohydrate transport and metabolism	Molecular Function: hydrolase activity, hydrolyzing O-glycosyl compounds (GO:0004553);; Biological Process: carbohydrate metabolic process (GO:0005975);;	K15920|3.8e-273|pper:18789349|K15920 xylan 1,4-beta-xylosidase [EC:3.2.1.37] | (RefSeq) beta-xylosidase/alpha-L-arabinofuranosidase 2	Amino sugar and nucleotide sugar metabolism (ko00520)	--	--	Glycosyl hydrolase family 3 C-terminal domain	Probable beta-D-xylosidase 2 OS=Arabidopsis thaliana OX=3702 GN=BXL2 PE=2 SV=1	G	Carbohydrate transport and metabolism	probable beta-D-xylosidase 2 [Populus alba]	molecular function: catalytic activity (GO:0003824);; biological process: metabolic process (GO:0008152)
gene-POTOM_008695	4.48993	47.268	3.78421	3.9269	25.0823	23.3383	4.49847	9.11574	0.0387473	1.12861	up	0.988632	0.0406995	normal	0.997966	-0.0409656	normal	0.114554	0.530919	normal	--	--	--	--	--	--	--	Cotton fibre expressed protein	--	S	Function unknown	uncharacterized protein LOC118046843 [Populus alba]	--
gene-POTOM_008732	47.315	216.85	20.2476	31.4201	225.387	238.759	36.5253	94.4919	0.0206879	1.23767	up	0.194621	0.454479	normal	0.998472	-0.0224329	normal	0.260041	0.409688	normal	--	--	Biological Process: response to reactive oxygen species (GO:0000302);; Biological Process: response to acid chemical (GO:0001101);; Biological Process: regulation of response to biotic stimulus (GO:0002831);; Cellular Component: cellular_component (GO:0005575);; Cellular Component: intracellular (GO:0005622);; Cellular Component: cell (GO:0005623);; Cellular Component: nucleus (GO:0005634);; Cell…	--	--	--	--	Late embryogenesis abundant protein	Protein SENESCENCE-ASSOCIATED GENE 21, mitochondrial OS=Arabidopsis thaliana OX=3702 GN=SAG21 PE=2 SV=1	S	Function unknown	protein SENESCENCE-ASSOCIATED GENE 21, mitochondrial [Populus alba]	biological process: response to stimulus (GO:0050896);; biological process: biological regulation (GO:0065007);; cellular component: cell (GO:0005623);; cellular component: cell part (GO:0044464);; cellular component: organelle (GO:0043226);; biological process: cellular process (GO:0009987);; biological process: multicellular organismal process (GO:0032501);; biological process: developmental pr…
gene-POTOM_008815	18.3646	19.9994	16.2974	14.4966	20.861	24.5139	244.296	134.147	0.975996	0.122833	normal	0.916919	-0.122421	normal	0.968516	0.156795	normal	6.13756e-07	-0.75348	down	[O]	Posttranslational modification, protein turnover, chaperones	Molecular Function: metalloendopeptidase activity (GO:0004222);; Molecular Function: ATP binding (GO:0005524);; Cellular Component: integral component of membrane (GO:0016021);;	K03798|0.0e+00|pop:18096512|K03798 cell division protease FtsH [EC:3.4.24.-] | (RefSeq) ATP-dependent zinc metalloprotease FTSH 2, chloroplastic	--	[O]	Posttranslational modification, protein turnover, chaperones	Peptidase family M41	ATP-dependent zinc metalloprotease FTSH 2, chloroplastic OS=Arabidopsis thaliana OX=3702 GN=FTSH2 PE=1 SV=1	O	Posttranslational modification, protein turnover, chaperones	electron transport chain protein [Populus tomentosa]	molecular function: catalytic activity (GO:0003824);; biological process: metabolic process (GO:0008152);; molecular function: binding (GO:0005488);; cellular component: membrane (GO:0016020);; cellular component: membrane part (GO:0044425)
gene-POTOM_008818	4.89153	3.4486	3.80729	3.19606	4.3088	2.62746	0.610779	0.431141	0.282137	-0.447555	normal	0.817735	-0.185532	normal	0.0447674	-0.68561	down	0.757563	-0.230209	normal	[G]	Carbohydrate transport and metabolism	Molecular Function: hydrolase activity, hydrolyzing O-glycosyl compounds (GO:0004553);; Biological Process: carbohydrate metabolic process (GO:0005975);;	K01214|0.0e+00|pop:18096511|K01214 isoamylase [EC:3.2.1.68] | (RefSeq) isoamylase 2, chloroplastic	Starch and sucrose metabolism (ko00500)	[G]	Carbohydrate transport and metabolism	Carbohydrate-binding module 48 (Isoamylase N-terminal domain)	Isoamylase 2, chloroplastic OS=Arabidopsis thaliana OX=3702 GN=ISA2 PE=1 SV=2	G	Carbohydrate transport and metabolism	isoamylase 2, chloroplastic [Populus alba]	molecular function: catalytic activity (GO:0003824);; biological process: metabolic process (GO:0008152)
gene-POTOM_008828	0.445752	2.65205	0.129357	0.258665	1.65262	2.94581	0.297857	0.469703	0.00126879	1.51554	up	--	--	--	0.952931	0.239399	normal	0.693699	0.250351	normal	[R]	General function prediction only	Biological Process: defense response (GO:0006952);; Molecular Function: ADP binding (GO:0043531);;	K13457|0.0e+00|pop:7481468|K13457 disease resistance protein RPM1 | (RefSeq) disease resistance protein RPM1	Plant-pathogen interaction (ko04626)	[T]	Signal transduction mechanisms	NB-ARC domain	Disease resistance protein RPM1 OS=Arabidopsis thaliana OX=3702 GN=RPM1 PE=1 SV=1	T	Signal transduction mechanisms	disease resistance protein RPM1-like [Populus alba]	biological process: response to stimulus (GO:0050896);; molecular function: binding (GO:0005488)
gene-POTOM_008846	14.3092	37.6443	4.51361	8.47264	53.2478	82.2769	27.3357	35.847	0.124666	0.938095	normal	0.0234165	0.619597	up	0.838406	0.360057	normal	0.216032	0.331447	normal	--	--	Cellular Component: integral component of membrane (GO:0016021);; Molecular Function: metal ion binding (GO:0046872);; Biological Process: oxidation-reduction process (GO:0055114);;	--	--	[T]	Signal transduction mechanisms	Protein of unknown function (DUF568)	Cytochrome b561 and DOMON domain-containing protein At5g35735 OS=Arabidopsis thaliana OX=3702 GN=At5g35735 PE=2 SV=1	T	Signal transduction mechanisms	cytochrome b561 and DOMON domain-containing protein At5g35735-like [Populus alba]	cellular component: membrane (GO:0016020);; cellular component: membrane part (GO:0044425);; molecular function: binding (GO:0005488);; biological process: metabolic process (GO:0008152);; biological process: single-organism process (GO:0044699)
gene-POTOM_008849	14.7923	25.0218	13.3863	13.3352	18.2377	18.0178	5.4407	8.07044	0.0156476	0.713734	up	0.997766	0.00820281	normal	0.996226	-0.0772197	normal	0.11291	0.441052	normal	--	--	Molecular Function: protein binding (GO:0005515);;	K11649|1.6e-23|mtr:MTR_6g053260|K11649 SWI/SNF related-matrix-associated actin-dependent regulator of chromatin subfamily C | (RefSeq) F-box and associated interaction domain protein	--	--	--	F-box-like	F-box protein At3g07870 OS=Arabidopsis thaliana OX=3702 GN=At3g07870 PE=2 SV=1	S	Function unknown	F-box protein At3g07870-like [Populus alba]	molecular function: binding (GO:0005488)
gene-POTOM_008861	0.24377	1.46259	0.00894233	0.129385	0.168181	5.06665	0	0.00349067	--	--	--	--	--	--	0.00395193	1.25441	up	--	--	--	--	--	Molecular Function: calcium ion binding (GO:0005509);;	--	--	--	--	EF-hand domain pair	--	S	Function unknown	uncharacterized protein LOC118044169 [Populus alba]	molecular function: binding (GO:0005488)
gene-POTOM_008942	5.47017	4.02529	2.74694	2.3724	9.1151	5.19258	15.6638	10.7758	0.906387	-0.313271	normal	0.948406	-0.117221	normal	0.00707654	-0.77837	down	0.0106646	-0.470989	normal	[R]	General function prediction only	--	K01456|4.9e-103|pavi:110759676|K01456 peptide-N4-(N-acetyl-beta-glucosaminyl)asparagine amidase [EC:3.5.1.52] | (RefSeq) peptide-N(4)-(N-acetyl-beta- glucosaminyl)asparagine amidase-like	Protein processing in endoplasmic reticulum (ko04141)	[C]	Energy production and conversion	Aldo/keto reductase family	Probable aldo-keto reductase 2 OS=Oryza sativa subsp. japonica OX=39947 GN=Os04g0338000 PE=2 SV=2	C	Energy production and conversion	probable aldo-keto reductase 2 [Populus alba]	--
gene-POTOM_008943	3.57773	2.52159	1.5442	1.61048	5.70659	4.75245	6.59855	2.0422	0.888323	-0.346344	normal	0.992536	0.0321185	normal	0.964749	-0.22624	normal	3.43408e-12	-1.2696	down	[R]	General function prediction only	Molecular Function: oxidoreductase activity (GO:0016491);;	K01456|3.7e-103|pavi:110759676|K01456 peptide-N4-(N-acetyl-beta-glucosaminyl)asparagine amidase [EC:3.5.1.52] | (RefSeq) peptide-N(4)-(N-acetyl-beta- glucosaminyl)asparagine amidase-like	Protein processing in endoplasmic reticulum (ko04141)	[C]	Energy production and conversion	Aldo/keto reductase family	Probable aldo-keto reductase 2 OS=Oryza sativa subsp. japonica OX=39947 GN=Os04g0338000 PE=2 SV=2	C	Energy production and conversion	probable aldo-keto reductase 2 [Populus alba]	molecular function: catalytic activity (GO:0003824)
gene-POTOM_009035	20.4821	15.0519	14.0794	14.1069	24.8675	15.5426	4.99402	5.75105	0.572325	-0.381094	normal	0.995487	0.0159179	normal	0.00361327	-0.696751	down	0.771496	0.168342	normal	[I]	Lipid transport and metabolism	Biological Process: fatty acid biosynthetic process (GO:0006633);; Cellular Component: chloroplast (GO:0009507);; Molecular Function: thiolester hydrolase activity (GO:0016790);;	K10782|6.3e-205|pop:7459493|K10782 fatty acyl-ACP thioesterase A [EC:3.1.2.14] | (RefSeq) oleoyl-acyl carrier protein thioesterase 1, chloroplastic	Fatty acid biosynthesis (ko00061)	--	--	Acyl-ACP thioesterase	Oleoyl-acyl carrier protein thioesterase, chloroplastic (Fragment) OS=Coriandrum sativum OX=4047 GN=FATA PE=2 SV=1	I	Lipid transport and metabolism	oleoyl-acyl carrier protein thioesterase 1, chloroplastic-like [Populus alba]	biological process: metabolic process (GO:0008152);; biological process: cellular process (GO:0009987);; biological process: single-organism process (GO:0044699);; cellular component: cell (GO:0005623);; cellular component: organelle (GO:0043226);; cellular component: cell part (GO:0044464);; molecular function: catalytic activity (GO:0003824)
gene-POTOM_009070	2.86558	2.66756	2.78802	2.56232	1.85374	3.53	0.010237	0	0.986345	-0.0762847	normal	0.962588	-0.082447	normal	0.0483627	0.746279	up	--	--	--	[J]	Translation, ribosomal structure and biogenesis	Molecular Function: asparagine-tRNA ligase activity (GO:0004816);; Molecular Function: ATP binding (GO:0005524);; Biological Process: asparaginyl-tRNA aminoacylation (GO:0006421);;	K01893|0.0e+00|pop:7459512|K01893 asparaginyl-tRNA synthetase [EC:6.1.1.22] | (RefSeq) asparagine--tRNA ligase, cytoplasmic 2	Aminoacyl-tRNA biosynthesis (ko00970)	[J]	Translation, ribosomal structure and biogenesis	tRNA synthetases class II (D, K and N)	Asparagine--tRNA ligase, cytoplasmic 2 OS=Arabidopsis thaliana OX=3702 GN=SYNC2 PE=1 SV=2	J	Translation, ribosomal structure and biogenesis	asparagine--tRNA ligase, cytoplasmic 2 [Populus alba]	molecular function: catalytic activity (GO:0003824);; molecular function: binding (GO:0005488);; biological process: metabolic process (GO:0008152);; biological process: cellular process (GO:0009987);; biological process: single-organism process (GO:0044699)
gene-POTOM_009077	104.757	202.798	74.6758	87.4653	143.192	214.131	0.0346627	0	1.93902e-05	0.910713	up	0.826491	0.185933	normal	0.566173	0.428686	normal	--	--	--	--	--	--	--	--	--	--	--	--	--	--	hypothetical protein POPTR_002G250900 [Populus trichocarpa]	--
gene-POTOM_009107	5.87259	20.745	1.7946	4.01784	10.2608	10.1673	11.7202	15.4187	0.00114313	1.36409	up	0.110597	0.551864	normal	0.997268	-0.067997	normal	0.491551	0.296577	normal	[R]	General function prediction only	--	K06995|1.1e-37|nnu:104602102|K06995 uncharacterized protein | (RefSeq) uncharacterized LOC104602102	--	--	--	Protein of unknown function (DUF861)	--	S	Function unknown	uncharacterized protein LOC118050019 [Populus alba]	--
gene-POTOM_009151	0.513981	0.532105	0.818527	0.457903	0.359786	0.353201	2.5562	0.812143	0.996926	0.0444018	normal	0.683717	-0.281339	normal	--	--	--	7.81794e-05	-0.945324	down	[Q]	Secondary metabolites biosynthesis, transport and catabolism	Molecular Function: methyltransferase activity (GO:0008168);; Biological Process: methylation (GO:0032259);;	--	--	--	--	Leucine carboxyl methyltransferase	--	Q	Secondary metabolites biosynthesis, transport and catabolism	putative S-adenosyl-L-methionine-dependent methyltransferase MAB_0213c isoform X1 [Populus alba]	molecular function: catalytic activity (GO:0003824);; biological process: metabolic process (GO:0008152)
gene-POTOM_009177	0.21059	8.08094	0.124134	0.157605	2.03732	1.27579	3.82154	4.36607	5.07895e-15	3.02217	up	--	--	--	--	--	--	0.927952	0.10424	normal	--	--	Molecular Function: calcium ion binding (GO:0005509);;	K13448|6.8e-94|pop:7474533|K13448 calcium-binding protein CML | (RefSeq) calcium-binding protein CML37	Plant-pathogen interaction (ko04626)	[T]	Signal transduction mechanisms	EF hand	Calcium-binding protein CML37 OS=Arabidopsis thaliana OX=3702 GN=CML37 PE=1 SV=1	T	Signal transduction mechanisms	hypothetical protein [Populus tomentosa]	molecular function: binding (GO:0005488)
gene-POTOM_009183	2.22567	1.04561	4.49284	2.21268	1.17433	1.13301	0	0	0.382611	-0.709579	normal	0.0400991	-0.610728	down	--	--	--	--	--	--	--	--	Biological Process: hydrotropism (GO:0010274);;	--	--	--	--	Protein of unknown function, DUF617	Protein MIZU-KUSSEI 1 OS=Arabidopsis thaliana OX=3702 GN=MIZ1 PE=1 SV=1	S	Function unknown	protein MIZU-KUSSEI 1-like [Populus alba]	biological process: response to stimulus (GO:0050896)
gene-POTOM_009204	1.16286	6.55118	0.629782	0.616243	3.20043	4.14768	1.12013	1.42831	2.38734e-09	1.99618	up	0.997917	-0.00652294	normal	0.993986	0.133339	normal	0.841149	0.179104	normal	[GEPR]	Carbohydrate transport and metabolism;; Amino acid transport and metabolism;; Inorganic ion transport and metabolism;; General function prediction only	Cellular Component: integral component of membrane (GO:0016021);; Molecular Function: transmembrane transporter activity (GO:0022857);;	K08176|3.3e-273|pop:7474552|K08176 MFS transporter, PHS family, inorganic phosphate transporter | (RefSeq) probable inorganic phosphate transporter 1-9	--	[P]	Inorganic ion transport and metabolism	Sugar (and other) transporter	Probable inorganic phosphate transporter 1-9 OS=Arabidopsis thaliana OX=3702 GN=PHT1-9 PE=2 SV=1	P	Inorganic ion transport and metabolism	PREDICTED: probable inorganic phosphate transporter 1-9 [Populus euphratica]	cellular component: membrane (GO:0016020);; cellular component: membrane part (GO:0044425);; molecular function: transporter activity (GO:0005215);; biological process: localization (GO:0051179)
gene-POTOM_009291	12.795	14.8589	1.84958	3.874	12.0228	8.64753	2.69645	3.56088	0.981231	0.149586	normal	0.0144488	0.668948	up	0.738237	-0.414872	normal	0.700427	0.248766	normal	[O]	Posttranslational modification, protein turnover, chaperones	Molecular Function: kinase activity (GO:0016301);;	K00799|6.5e-122|pop:7496893|K00799 glutathione S-transferase [EC:2.5.1.18] | (RefSeq) glutathione S-transferase F11	Glutathione metabolism (ko00480)	[O]	Posttranslational modification, protein turnover, chaperones	Glutathione S-transferase, N-terminal domain	Glutathione S-transferase F11 OS=Arabidopsis thaliana OX=3702 GN=GSTF11 PE=2 SV=1	O	Posttranslational modification, protein turnover, chaperones	glutathione S-transferase F11-like [Populus alba]	molecular function: catalytic activity (GO:0003824)
gene-POTOM_009336	0.557098	1.38887	1.30622	1.37637	0.115857	0.045876	0	0	0.0272925	1.0213	up	0.986787	0.0497515	normal	--	--	--	--	--	--	--	--	Biological Process: lipid transport (GO:0006869);; Molecular Function: lipid binding (GO:0008289);; Cellular Component: integral component of membrane (GO:0016021);;	K03511|3.7e-23|apro:F751_1873|K03511 DNA polymerase kappa [EC:2.7.7.7] | (RefSeq) DNA polymerase kappa	--	[R]	General function prediction only	C2 domain	Synaptotagmin-2 OS=Arabidopsis thaliana OX=3702 GN=SYT2 PE=2 SV=1	M	Cell wall/membrane/envelope biogenesis	synaptotagmin-2-like [Populus alba]	biological process: single-organism process (GO:0044699);; biological process: localization (GO:0051179);; molecular function: binding (GO:0005488);; cellular component: membrane (GO:0016020);; cellular component: membrane part (GO:0044425)
gene-POTOM_009401	28.3149	27.1398	16.5939	23.095	24.6715	12.9691	19.9116	20.6781	0.993593	-0.039191	normal	0.0647293	0.420038	normal	0.00217094	-0.865847	down	0.952576	0.0471554	normal	[O]	Posttranslational modification, protein turnover, chaperones	Molecular Function: cysteine-type peptidase activity (GO:0008234);;	K01373|2.6e-203|pop:7479706|K01373 cathepsin F [EC:3.4.22.41] | (RefSeq) probable cysteine protease RD19C	Plant-pathogen interaction (ko04626)	[O]	Posttranslational modification, protein turnover, chaperones	Papain family cysteine protease	Cysteine proteinase 15A OS=Pisum sativum OX=3888 PE=2 SV=1	O	Posttranslational modification, protein turnover, chaperones	cysteine proteinase 15A-like [Populus alba]	molecular function: catalytic activity (GO:0003824);; biological process: metabolic process (GO:0008152)
gene-POTOM_009442	6.45452	2.14386	1.68704	1.81699	4.15353	1.87334	0.356372	0.375005	0.0080741	-1.17014	down	0.988632	0.0383408	normal	0.0391162	-0.916836	down	--	--	--	[M]	Cell wall/membrane/envelope biogenesis	Molecular Function: catalytic activity (GO:0003824);;	K13082|2.9e-157|pop:7471942|K13082 bifunctional dihydroflavonol 4-reductase/flavanone 4-reductase [EC:1.1.1.219 1.1.1.234] | (RefSeq) dihydroflavonol 4-reductase	Flavonoid biosynthesis (ko00941)	[V]	Defense mechanisms	NAD dependent epimerase/dehydratase family	Bifunctional dihydroflavonol 4-reductase/flavanone 4-reductase OS=Malus domestica OX=3750 GN=DFR PE=1 SV=1	V	Defense mechanisms	dihydroflavonol 4-reductase-like [Populus alba]	molecular function: catalytic activity (GO:0003824)
gene-POTOM_009551	0.82745	1.64711	0.379683	0.42604	1.13276	0.566913	1.27563	1.98549	0.0609416	0.835012	normal	0.973062	0.0768816	normal	0.0267573	-0.865479	down	0.527182	0.32829	normal	[P]	Inorganic ion transport and metabolism	Molecular Function: calcium-transporting ATPase activity (GO:0005388);; Molecular Function: ATP binding (GO:0005524);; Cellular Component: integral component of membrane (GO:0016021);;	K01537|0.0e+00|pop:7480012|K01537 P-type Ca2+ transporter type 2C [EC:7.2.2.10] | (RefSeq) calcium-transporting ATPase 12, plasma membrane-type	--	[P]	Inorganic ion transport and metabolism	Cation transporting ATPase, C-terminus	Calcium-transporting ATPase 12, plasma membrane-type OS=Arabidopsis thaliana OX=3702 GN=ACA12 PE=2 SV=1	P	Inorganic ion transport and metabolism	calcium-transporting ATPase 12, plasma membrane-type-like [Populus alba]	molecular function: catalytic activity (GO:0003824);; molecular function: transporter activity (GO:0005215);; biological process: localization (GO:0051179);; molecular function: binding (GO:0005488);; cellular component: membrane (GO:0016020);; cellular component: membrane part (GO:0044425)
gene-POTOM_009597	4.26194	6.75249	5.11348	4.80302	4.6693	4.41108	3.03327	3.14248	0.00859843	0.640928	up	0.960825	-0.0662796	normal	0.967299	-0.122626	normal	0.967241	0.0436072	normal	--	--	Cellular Component: nucleus (GO:0005634);; Biological Process: regulation of circadian rhythm (GO:0042752);;	--	--	--	--	--	Protein TIME FOR COFFEE OS=Arabidopsis thaliana OX=3702 GN=TIC PE=1 SV=2	S	Function unknown	protein TIME FOR COFFEE [Populus trichocarpa]	cellular component: cell (GO:0005623);; cellular component: organelle (GO:0043226);; cellular component: cell part (GO:0044464);; biological process: biological regulation (GO:0065007)
gene-POTOM_009619	2.15662	1.60201	0.964917	1.30858	2.10628	1.16759	0.240244	0.246843	0.825093	-0.33422	normal	0.792671	0.239191	normal	0.0156346	-0.791559	down	--	--	--	[V]	Defense mechanisms	Molecular Function: antiporter activity (GO:0015297);; Cellular Component: integral component of membrane (GO:0016021);; Molecular Function: xenobiotic transporter activity (GO:0042910);;	K03327|1.5e-273|pop:7468713|K03327 multidrug resistance protein, MATE family | (RefSeq) protein DETOXIFICATION 41	--	[R]	General function prediction only	MatE	Protein DETOXIFICATION 41 OS=Arabidopsis thaliana OX=3702 GN=DTX41 PE=2 SV=1	V	Defense mechanisms	protein DETOXIFICATION 41-like [Populus alba]	molecular function: transporter activity (GO:0005215);; biological process: localization (GO:0051179);; cellular component: membrane (GO:0016020);; cellular component: membrane part (GO:0044425)
gene-POTOM_009633	2.17899	4.41597	2.22821	1.81624	3.28773	5.37071	0.783846	1.20603	0.0398628	0.865355	up	0.873469	-0.179284	normal	0.776391	0.408456	normal	0.604084	0.297664	normal	--	--	Cellular Component: integral component of membrane (GO:0016021);;	--	--	[TR]	Signal transduction mechanisms;; General function prediction only	TLC domain	--	T	Signal transduction mechanisms	hypothetical protein DKX38_008316 [Salix brachista]	cellular component: membrane (GO:0016020);; cellular component: membrane part (GO:0044425)
gene-POTOM_009667	1.22925	8.68659	1.25827	1.14783	11.2329	6.31543	0.138776	0.399956	0.000193404	1.67103	up	0.985963	-0.0517785	normal	0.978099	-0.135456	normal	--	--	--	[G]	Carbohydrate transport and metabolism	Molecular Function: hydrolase activity, hydrolyzing O-glycosyl compounds (GO:0004553);; Cellular Component: cell wall (GO:0005618);; Biological Process: xyloglucan metabolic process (GO:0010411);; Molecular Function: xyloglucan:xyloglucosyl transferase activity (GO:0016762);; Biological Process: cell wall biogenesis (GO:0042546);; Cellular Component: apoplast (GO:0048046);; Biological Process: ce…	K08235|8.5e-173|pop:7480729|K08235 xyloglucan:xyloglucosyl transferase [EC:2.4.1.207] | (RefSeq) xyloglucan endotransglucosylase/hydrolase protein 15	--	--	--	Glycosyl hydrolases family 16	Xyloglucan endotransglucosylase/hydrolase protein 15 OS=Arabidopsis thaliana OX=3702 GN=XTH15 PE=1 SV=1	G	Carbohydrate transport and metabolism	xyloglucan endotransglucosylase/hydrolase protein 15 [Populus trichocarpa]	molecular function: catalytic activity (GO:0003824);; cellular component: cell (GO:0005623);; cellular component: cell part (GO:0044464);; biological process: metabolic process (GO:0008152);; biological process: cellular process (GO:0009987);; biological process: cellular component organization or biogenesis (GO:0071840);; cellular component: extracellular region (GO:0005576)
gene-POTOM_009682	3.4841	6.49796	3.1797	3.73256	4.81872	7.02911	11.4824	11.9095	0.0119325	0.814603	up	0.924318	0.142425	normal	0.516812	0.409314	normal	0.957936	0.0428644	normal	--	--	Cellular Component: integral component of membrane (GO:0016021);;	K07897|9.4e-39|nnu:104599986|K07897 Ras-related protein Rab-7A | (RefSeq) ras-related protein Rab7-like	Endocytosis (ko04144);; Phagosome (ko04145)	--	--	Protein of unknown function (DUF1475)	--	S	Function unknown	uncharacterized protein LOC7467792 [Populus trichocarpa]	cellular component: membrane (GO:0016020);; cellular component: membrane part (GO:0044425)
gene-POTOM_009691	5.59483	8.93571	8.26019	8.46239	4.72936	4.34301	0.124898	0.232136	0.039114	0.643481	up	0.987793	0.0384627	normal	0.996179	-0.104999	normal	--	--	--	--	--	Cellular Component: integral component of membrane (GO:0016021);; Molecular Function: carbon-sulfur lyase activity (GO:0016846);;	K14548|6.3e-183|mesc:110609029|K14548 U3 small nucleolar RNA-associated protein 4 | (RefSeq) LOW QUALITY PROTEIN: U3 small nucleolar RNA-associated protein 4 homolog	Ribosome biogenesis in eukaryotes (ko03008)	--	--	Allinase	Tryptophan aminotransferase-related protein 4 OS=Arabidopsis thaliana OX=3702 GN=TAR4 PE=2 SV=2	S	Function unknown	tryptophan aminotransferase-related protein 4-like [Populus alba]	cellular component: membrane (GO:0016020);; cellular component: membrane part (GO:0044425);; molecular function: catalytic activity (GO:0003824)
gene-POTOM_009694	1.86314	3.46726	2.86951	2.96549	2.73162	2.11632	1.13452	0.813151	0.00913371	0.819654	up	0.987807	0.0422881	normal	0.950156	-0.250378	normal	0.691772	-0.260032	normal	--	--	Cellular Component: integral component of membrane (GO:0016021);;	K15285|4.9e-140|cpep:111804475|K15285 solute carrier family 35, member E3 | (RefSeq) UDP-rhamnose/UDP-galactose transporter 6-like	--	[GE]	Carbohydrate transport and metabolism;; Amino acid transport and metabolism	Triose-phosphate Transporter family	UDP-rhamnose/UDP-galactose transporter 5 OS=Arabidopsis thaliana OX=3702 GN=URGT5 PE=1 SV=1	--	--	UDP-rhamnose/UDP-galactose transporter 5 [Populus alba]	cellular component: membrane (GO:0016020);; cellular component: membrane part (GO:0044425)
gene-POTOM_009701	3.19239	7.76535	1.02547	1.06793	5.81734	8.82271	2.80745	3.88182	0.0390682	0.995736	up	0.992536	0.0311919	normal	0.856916	0.339867	normal	0.447031	0.32882	normal	[T]	Signal transduction mechanisms	Molecular Function: transmembrane receptor protein serine/threonine kinase activity (GO:0004675);; Molecular Function: ATP binding (GO:0005524);; Cellular Component: plasma membrane (GO:0005886);; Biological Process: protein phosphorylation (GO:0006468);;	K13415|1.1e-57|pda:103720660|K13415 protein brassinosteroid insensitive 1 [EC:2.7.10.1 2.7.11.1] | (RefSeq) brassinosteroid LRR receptor kinase BRI1-like	Plant hormone signal transduction (ko04075)	[T]	Signal transduction mechanisms	Protein tyrosine and serine/threonine kinase	Leucine-rich repeat receptor protein kinase MSP1 OS=Oryza sativa subsp. japonica OX=39947 GN=MSP1 PE=1 SV=1	T	Signal transduction mechanisms	putative serine/threonine-protein kinase [Populus alba]	molecular function: catalytic activity (GO:0003824);; molecular function: signal transducer activity (GO:0004871);; molecular function: molecular transducer activity (GO:0060089);; biological process: metabolic process (GO:0008152);; biological process: cellular process (GO:0009987);; biological process: signaling (GO:0023052);; biological process: single-organism process (GO:0044699);; biologica…
gene-POTOM_009722	8.3146	23.7143	5.64954	5.5686	9.52232	13.8013	10.4613	11.3098	0.00236137	1.21688	up	0.999521	-0.0030201	normal	0.90769	0.295159	normal	0.933347	0.0840756	normal	--	--	--	--	--	--	--	Protein BYPASS1-related	Protein ROH1 OS=Arabidopsis thaliana OX=3702 GN=ROH1 PE=1 SV=1	S	Function unknown	uncharacterized protein LOC7468776 [Populus trichocarpa]	--
gene-POTOM_009745	0.480489	3.24999	0.16912	0.413665	1.37103	1.35444	0.0614187	0.20394	1.93605e-06	1.90162	up	--	--	--	0.997784	-0.062718	normal	--	--	--	--	--	Molecular Function: ubiquitin-protein transferase activity (GO:0004842);;	--	--	--	--	U-box domain	U-box domain-containing protein 28 OS=Arabidopsis thaliana OX=3702 GN=PUB28 PE=1 SV=1	O	Posttranslational modification, protein turnover, chaperones	U-box domain-containing protein 27-like [Populus alba]	molecular function: catalytic activity (GO:0003824)
gene-POTOM_009758	1.84648	0.732105	1.03028	1.64457	1.10217	0.661672	0.877853	0.650772	0.0484552	-0.985162	down	0.637585	0.31177	normal	--	--	--	--	--	--	--	--	Biological Process: ribosomal small subunit biogenesis (GO:0042274);;	--	--	--	--	RimP N-terminal domain	--	S	Function unknown	PREDICTED: uncharacterized protein LOC105127694 isoform X2 [Populus euphratica]	biological process: cellular component organization or biogenesis (GO:0071840)
gene-POTOM_009763	122.028	59.1506	49.8333	55.484	126.009	73.4558	287.639	312.014	0.00911953	-0.895208	down	0.913543	0.130605	normal	0.000781554	-0.787872	down	0.902849	0.0962006	normal	[R]	General function prediction only	Molecular Function: zinc ion binding (GO:0008270);; Molecular Function: oxidoreductase activity (GO:0016491);;	K18857|6.0e-219|pop:7466418|K18857 alcohol dehydrogenase class-P [EC:1.1.1.1] | (RefSeq) alcohol dehydrogenase	Glycolysis / Gluconeogenesis (ko00010);; Fatty acid degradation (ko00071);; Tyrosine metabolism (ko00350);; alpha-Linolenic acid metabolism (ko00592)	[Q]	Secondary metabolites biosynthesis, transport and catabolism	Zinc-binding dehydrogenase	Alcohol dehydrogenase class-P OS=Arabidopsis thaliana OX=3702 GN=ADH1 PE=1 SV=2	Q	Secondary metabolites biosynthesis, transport and catabolism	alcohol dehydrogenase [Populus alba]	molecular function: binding (GO:0005488);; molecular function: catalytic activity (GO:0003824)
gene-POTOM_009773	4.42932	3.13374	8.12534	4.04366	1.29779	0.966099	0.00885433	0.0526537	0.377837	-0.430183	normal	5.90181e-05	-0.774846	down	0.986682	-0.166495	normal	--	--	--	--	--	Molecular Function: electron carrier activity (GO:0009055);; Cellular Component: anchored component of plasma membrane (GO:0046658);;	--	--	--	--	Plastocyanin-like domain	Basic blue protein OS=Cucumis sativus OX=3659 PE=1 SV=1	S	Function unknown	basic blue protein [Populus trichocarpa]	molecular function: electron carrier activity (GO:0009055);; cellular component: cell (GO:0005623);; cellular component: membrane (GO:0016020);; cellular component: membrane part (GO:0044425);; cellular component: cell part (GO:0044464)
gene-POTOM_009873	9.75882	6.30169	8.38236	7.32024	11.673	7.29518	3.34156	2.37045	0.159323	-0.553644	normal	0.861325	-0.149213	normal	0.0277885	-0.661421	down	0.321549	-0.366941	normal	[E]	Amino acid transport and metabolism	Molecular Function: catalytic activity (GO:0003824);; Biological Process: biosynthetic process (GO:0009058);; Molecular Function: pyridoxal phosphate binding (GO:0030170);;	K23977|1.4e-262|pop:7463169|K23977 L-glutamine---4-(methylsulfanyl)-2-oxobutanoate aminotransferase [EC:2.6.1.117] | (RefSeq) uncharacterized protein LOC7463169 isoform X2	Cysteine and methionine metabolism (ko00270)	[E]	Amino acid transport and metabolism	Aminotransferase class I and II	Bifunctional aspartate aminotransferase and glutamate/aspartate-prephenate aminotransferase OS=Petunia hybrida OX=4102 PE=1 SV=1	E	Amino acid transport and metabolism	uncharacterized protein LOC7463169 isoform X2 [Populus trichocarpa]	molecular function: catalytic activity (GO:0003824);; biological process: metabolic process (GO:0008152);; molecular function: binding (GO:0005488)
gene-POTOM_009883	0.0801747	0.904616	1.00978	1.48188	0.183187	0.0261327	0	0	5.19313e-05	1.79828	up	0.835729	0.206476	normal	--	--	--	--	--	--	--	--	Biological Process: amino acid transmembrane transport (GO:0003333);; Cellular Component: plasma membrane (GO:0005886);; Molecular Function: amino acid transmembrane transporter activity (GO:0015171);; Cellular Component: integral component of membrane (GO:0016021);;	K13946|2.8e-226|pop:7495107|K13946 auxin influx carrier (AUX1 LAX family) | (RefSeq) auxin transporter-like protein 3	Plant hormone signal transduction (ko04075)	[E]	Amino acid transport and metabolism	Transmembrane amino acid transporter protein	Auxin transporter-like protein 3 OS=Medicago truncatula OX=3880 GN=LAX3 PE=2 SV=1	E	Amino acid transport and metabolism	auxin transporter-like protein 3 [Populus trichocarpa]	biological process: single-organism process (GO:0044699);; biological process: localization (GO:0051179);; cellular component: cell (GO:0005623);; cellular component: membrane (GO:0016020);; cellular component: cell part (GO:0044464);; molecular function: transporter activity (GO:0005215);; cellular component: membrane part (GO:0044425)
gene-POTOM_009908	4.00195	11.7174	2.16836	2.56713	12.9551	21.8333	2.54824	3.01834	0.00855873	1.17517	up	0.919402	0.147806	normal	0.804386	0.403145	normal	0.873356	0.148436	normal	--	--	Cellular Component: Golgi membrane (GO:0000139);; Biological Process: protein glycosylation (GO:0006486);; Cellular Component: integral component of membrane (GO:0016021);; Molecular Function: beta-1,3-galactosyltransferase activity (GO:0048531);;	K20855|1.2e-219|pop:7463186|K20855 beta-1,3-galactosyltransferase 1/2/3/4/5/7/8 [EC:2.4.1.-] | (RefSeq) beta-1,3-galactosyltransferase 7 isoform X3	--	[G]	Carbohydrate transport and metabolism	Galactosyltransferase	Beta-1,3-galactosyltransferase 7 OS=Arabidopsis thaliana OX=3702 GN=B3GALT7 PE=2 SV=1	G	Carbohydrate transport and metabolism	beta-1,3-galactosyltransferase 7-like isoform X1 [Populus alba]	cellular component: cell (GO:0005623);; cellular component: membrane (GO:0016020);; cellular component: organelle (GO:0043226);; cellular component: organelle part (GO:0044422);; cellular component: cell part (GO:0044464);; biological process: metabolic process (GO:0008152);; biological process: cellular process (GO:0009987);; biological process: single-organism process (GO:0044699);; cellular co…
gene-POTOM_009917	2.25705	1.48161	7.39541	2.80364	1.35316	0.93903	2.48741	1.90124	0.809546	-0.4095	normal	2.14191e-07	-1.0035	down	0.779044	-0.41031	normal	0.761149	-0.226151	normal	--	--	Molecular Function: molecular_function (GO:0003674);; Molecular Function: catalytic activity (GO:0003824);; Molecular Function: phosphopantothenate--cysteine ligase activity (GO:0004632);; Biological Process: nucleobase-containing compound metabolic process (GO:0006139);; Biological Process: purine nucleotide metabolic process (GO:0006163);; Biological Process: purine nucleotide biosynthetic proc…	K01922|6.5e-182|pop:7463190|K01922 phosphopantothenate---cysteine ligase (ATP) [EC:6.3.2.51] | (RefSeq) phosphopantothenate--cysteine ligase 2	Pantothenate and CoA biosynthesis (ko00770)	[R]	General function prediction only	DNA / pantothenate metabolism flavoprotein	Phosphopantothenate--cysteine ligase 2 OS=Arabidopsis thaliana OX=3702 GN=PPCS2 PE=2 SV=2	H	Coenzyme transport and metabolism	phosphopantothenate--cysteine ligase 2-like [Populus alba]	molecular function: catalytic activity (GO:0003824);; biological process: metabolic process (GO:0008152);; biological process: cellular process (GO:0009987);; biological process: single-organism process (GO:0044699)
gene-POTOM_009942	2.55226	2.45104	3.05197	2.17286	3.07096	1.16493	0.030934	0.0556043	0.997215	-0.0278314	normal	0.748036	-0.262288	normal	0.0199939	-1.04215	down	--	--	--	[G]	Carbohydrate transport and metabolism	Molecular Function: phosphoglycerate mutase activity (GO:0004619);; Biological Process: glycolytic process (GO:0006096);;	K01834|2.4e-143|pop:7463204|K01834 2,3-bisphosphoglycerate-dependent phosphoglycerate mutase [EC:5.4.2.11] | (RefSeq) uncharacterized protein LOC7463204	Glycolysis / Gluconeogenesis (ko00010);; Glycine, serine and threonine metabolism (ko00260);; Carbon metabolism (ko01200);; Biosynthesis of amino acids (ko01230)	[G]	Carbohydrate transport and metabolism	Histidine phosphatase superfamily (branch 1)	2,3-bisphosphoglycerate-dependent phosphoglycerate mutase 1 OS=Arabidopsis thaliana OX=3702 GN=gpmA1 PE=2 SV=1	G	Carbohydrate transport and metabolism	2,3-bisphosphoglycerate-dependent phosphoglycerate mutase-like [Populus alba]	molecular function: catalytic activity (GO:0003824);; biological process: metabolic process (GO:0008152);; biological process: cellular process (GO:0009987);; biological process: single-organism process (GO:0044699)
gene-POTOM_009946	3.58162	2.75656	1.59178	2.45243	3.1398	1.52655	1.6131	1.57485	0.520459	-0.333851	normal	0.537816	0.351916	normal	0.0182779	-0.895427	down	0.98181	-0.0315783	normal	[G]	Carbohydrate transport and metabolism	Molecular Function: hydrolase activity, hydrolyzing O-glycosyl compounds (GO:0004553);; Biological Process: carbohydrate metabolic process (GO:0005975);;	K15920|2.4e-222|gra:105780678|K15920 xylan 1,4-beta-xylosidase [EC:3.2.1.37] | (RefSeq) probable beta-D-xylosidase 5	Amino sugar and nucleotide sugar metabolism (ko00520)	--	--	Glycosyl hydrolase family 3 C-terminal domain	Probable beta-D-xylosidase 7 OS=Arabidopsis thaliana OX=3702 GN=BXL7 PE=2 SV=2	G	Carbohydrate transport and metabolism	probable beta-D-xylosidase 7 [Populus alba]	molecular function: catalytic activity (GO:0003824);; biological process: metabolic process (GO:0008152)
gene-POTOM_009955	2.11658	1.7604	1.46622	1.44888	1.84606	1.74177	7.08329	3.95619	0.928297	-0.217663	normal	0.999865	0.0019975	normal	0.994293	-0.111491	normal	0.00037735	-0.685985	down	[H]	Coenzyme transport and metabolism	Molecular Function: methyltransferase activity (GO:0008168);;	--	--	--	--	Methyltransferase domain	Uncharacterized methyltransferase At1g78140, chloroplastic OS=Arabidopsis thaliana OX=3702 GN=At1g78140 PE=1 SV=1	H	Coenzyme transport and metabolism	hypothetical protein DKX38_002482 [Salix brachista]	molecular function: catalytic activity (GO:0003824)
gene-POTOM_009982	13.4576	69.9012	24.1215	26.9938	25.4819	18.4465	0.582576	1.61592	5.04899e-10	1.9755	up	0.93316	0.123599	normal	0.990878	-0.134953	normal	0.0481336	0.595869	up	--	--	Biological Process: response to hypoxia (GO:0001666);; Cellular Component: cellular_component (GO:0005575);; Cellular Component: cell wall (GO:0005618);; Cellular Component: intracellular (GO:0005622);; Cellular Component: cell (GO:0005623);; Cellular Component: cytoplasm (GO:0005737);; Cellular Component: Golgi apparatus (GO:0005794);; Biological Process: response to stress (GO:0006950);; Biolog…	K00020|1.4e-24|mtr:MTR_8g088900|K00020 3-hydroxyisobutyrate dehydrogenase [EC:1.1.1.31] | (RefSeq) 6-phosphogluconate dehydrogenase-like protein	Valine, leucine and isoleucine degradation (ko00280)	--	--	Phosphate-induced protein 1 conserved region	Protein PHOSPHATE-INDUCED 1 OS=Nicotiana tabacum OX=4097 GN=PHI-1 PE=2 SV=1	L	Replication, recombination and repair	protein PHOSPHATE-INDUCED 1-like [Populus alba]	biological process: response to stimulus (GO:0050896);; cellular component: cell (GO:0005623);; cellular component: cell part (GO:0044464);; cellular component: organelle (GO:0043226);; biological process: growth (GO:0040007)
gene-POTOM_009983	0.852994	8.01796	0.477676	0.304844	6.25683	4.24593	0.420576	1.1312	0.000784741	1.58569	up	--	--	--	0.994293	-0.0791937	normal	0.380183	0.335767	normal	--	--	--	K00020|3.5e-25|mtr:MTR_8g088900|K00020 3-hydroxyisobutyrate dehydrogenase [EC:1.1.1.31] | (RefSeq) 6-phosphogluconate dehydrogenase-like protein	Valine, leucine and isoleucine degradation (ko00280)	--	--	Phosphate-induced protein 1 conserved region	Protein PHOSPHATE-INDUCED 1 OS=Nicotiana tabacum OX=4097 GN=PHI-1 PE=2 SV=1	L	Replication, recombination and repair	protein PHOSPHATE-INDUCED 1-like [Populus alba]	--
gene-POTOM_010009	3.49165	18.3398	3.4833	3.58058	12.5418	14.3961	3.2484	3.31673	3.80622e-05	1.68935	up	0.990003	0.0351749	normal	0.998472	0.0227124	normal	0.98733	0.0245347	normal	--	--	Cellular Component: nucleus (GO:0005634);; Cellular Component: cytoplasm (GO:0005737);;	--	--	[E]	Amino acid transport and metabolism	Serine hydrolase (FSH1)	Rhodanese-like domain-containing protein 6 OS=Arabidopsis thaliana OX=3702 GN=STR6 PE=2 SV=1	E	Amino acid transport and metabolism	esterase CG5412 [Populus alba]	cellular component: cell (GO:0005623);; cellular component: organelle (GO:0043226);; cellular component: cell part (GO:0044464)
gene-POTOM_010025	56.9854	171.841	57.7866	70.4858	123.313	134.436	67.2631	77.0003	6.12833e-05	1.34607	up	0.459148	0.262124	normal	0.998472	0.00402393	normal	0.860566	0.143677	normal	--	--	Molecular Function: ATP transmembrane transporter activity (GO:0005347);; Biological Process: sulfate transport (GO:0008272);; Molecular Function: sulfate transmembrane transporter activity (GO:0015116);; Molecular Function: thiosulfate transmembrane transporter activity (GO:0015117);; Molecular Function: oxaloacetate transmembrane transporter activity (GO:0015131);; Molecular Function: malate tr…	K15104|9.9e-175|pop:7467194|K15104 solute carrier family 25 (mitochondrial oxoglutarate transporter), member 11 | (RefSeq) mitochondrial uncoupling protein 5	--	[C]	Energy production and conversion	Mitochondrial carrier protein	Mitochondrial uncoupling protein 5 OS=Arabidopsis thaliana OX=3702 GN=PUMP5 PE=2 SV=1	C	Energy production and conversion	mitochondrial uncoupling protein 5 [Populus trichocarpa]	molecular function: transporter activity (GO:0005215);; biological process: single-organism process (GO:0044699);; biological process: localization (GO:0051179);; cellular component: membrane (GO:0016020);; cellular component: membrane part (GO:0044425)
gene-POTOM_010036	16.6579	13.1379	34.3763	18.0615	20.1934	17.0444	4.31964	3.145	0.70721	-0.294635	normal	2.05128e-07	-0.783808	down	0.502644	-0.291959	normal	0.459935	-0.322554	normal	--	--	Molecular Function: RNA polymerase II regulatory region sequence-specific DNA binding (GO:0000977);; Molecular Function: transcription factor activity, sequence-specific DNA binding (GO:0003700);; Cellular Component: nucleus (GO:0005634);; Biological Process: positive regulation of transcription from RNA polymerase II promoter (GO:0045944);; Molecular Function: protein dimerization activity (GO:0…	K09264|5.0e-31|nto:104111227|K09264 MADS-box transcription factor, plant | (RefSeq) MADS-box transcription factor 23-like isoform X1	--	[K]	Transcription	SRF-type transcription factor (DNA-binding and dimerisation domain)	MADS-box protein SVP OS=Arabidopsis thaliana OX=3702 GN=SVP PE=1 SV=1	K	Transcription	MADS-box protein JOINTLESS-like isoform X2 [Populus alba]	molecular function: binding (GO:0005488);; molecular function: nucleic acid binding transcription factor activity (GO:0001071);; biological process: biological regulation (GO:0065007);; cellular component: cell (GO:0005623);; cellular component: organelle (GO:0043226);; cellular component: cell part (GO:0044464)
gene-POTOM_010068	1.18503	1.29673	0.818125	0.958666	1.1505	0.957316	4.5405	2.68604	0.971228	0.134572	normal	0.926011	0.141746	normal	0.937073	-0.243972	normal	0.008025	-0.591506	down	--	--	Molecular Function: molecular_function (GO:0003674);; Molecular Function: nucleic acid binding (GO:0003676);; Molecular Function: RNA binding (GO:0003723);; Molecular Function: catalytic activity (GO:0003824);; Molecular Function: nuclease activity (GO:0004518);; Molecular Function: endonuclease activity (GO:0004519);; Molecular Function: binding (GO:0005488);; Cellular Component: cellular_compon…	--	--	[R]	General function prediction only	PPR repeat	Pentatricopeptide repeat-containing protein At1g09900 OS=Arabidopsis thaliana OX=3702 GN=At1g09900 PE=2 SV=1	S	Function unknown	hypothetical protein D5086_0000196180 [Populus alba]	molecular function: binding (GO:0005488);; molecular function: catalytic activity (GO:0003824);; biological process: metabolic process (GO:0008152);; biological process: cellular process (GO:0009987);; cellular component: cell (GO:0005623);; cellular component: cell part (GO:0044464);; cellular component: membrane (GO:0016020);; cellular component: organelle (GO:0043226)
gene-POTOM_010107	4.7193	17.9805	3.64752	3.3287	11.3462	10.0434	3.05813	3.4993	1.9278e-09	1.69725	up	0.980028	-0.0640722	normal	0.996226	-0.075421	normal	0.845846	0.145566	normal	[N]	Cell motility	Cellular Component: integral component of membrane (GO:0016021);;	K20887|7.5e-252|vvi:100244115|K20887 xyloglucan glycosyltransferase 4 [EC:2.4.1.-] | (RefSeq) xyloglucan glycosyltransferase 4	--	--	--	Glycosyl transferase family group 2	Probable xyloglucan glycosyltransferase 12 OS=Arabidopsis thaliana OX=3702 GN=CSLC12 PE=1 SV=1	M	Cell wall/membrane/envelope biogenesis	cellulose synthase-like protein C3 [Populus tomentosa]	cellular component: membrane (GO:0016020);; cellular component: membrane part (GO:0044425)
gene-POTOM_010153	10.1938	114.287	7.65789	8.90306	31.6872	20.5653	0.012138	0.200579	0.0143957	1.26864	up	0.94193	0.124802	normal	0.918864	-0.298602	normal	--	--	--	--	--	--	--	--	[R]	General function prediction only	C2H2-type zinc finger	Zinc finger protein ZAT10 OS=Arabidopsis thaliana OX=3702 GN=ZAT10 PE=2 SV=1	S	Function unknown	zinc finger protein ZAT10-like [Populus alba]	--
gene-POTOM_010183	1.13559	2.28668	1.15943	1.59581	0.826775	0.798724	1.29734	1.80642	0.00682343	0.899409	up	0.763397	0.255271	normal	0.996226	-0.0919336	normal	0.538306	0.309073	normal	--	--	Molecular Function: transcription factor activity, sequence-specific DNA binding (GO:0003700);; Cellular Component: nucleus (GO:0005634);; Molecular Function: sequence-specific DNA binding (GO:0043565);;	K13425|8.8e-23|han:110922953|K13425 WRKY transcription factor 22 | (RefSeq) WRKY transcription factor 22-like	MAPK signaling pathway - plant (ko04016);; Plant-pathogen interaction (ko04626)	--	--	WRKY DNA -binding domain	Probable WRKY transcription factor 7 OS=Arabidopsis thaliana OX=3702 GN=WRKY7 PE=1 SV=1	K	Transcription	probable WRKY transcription factor 7 isoform X2 [Populus alba]	molecular function: nucleic acid binding transcription factor activity (GO:0001071);; biological process: biological regulation (GO:0065007);; cellular component: cell (GO:0005623);; cellular component: organelle (GO:0043226);; cellular component: cell part (GO:0044464);; molecular function: binding (GO:0005488)
gene-POTOM_010196	6.64473	16.0151	10.1046	13.2531	14.123	16.8211	3.48306	4.35652	0.0136567	1.03757	up	0.511862	0.310258	normal	0.998017	0.0567602	normal	0.840198	0.1792	normal	--	--	Cellular Component: integral component of membrane (GO:0016021);;	--	--	--	--	Late embryogenesis abundant protein	--	--	--	uncharacterized protein LOC7462873 [Populus trichocarpa]	cellular component: membrane (GO:0016020);; cellular component: membrane part (GO:0044425)
gene-POTOM_010210	10.9034	6.58235	0.83678	1.99177	5.27398	7.89355	20.1281	36.6356	0.85249	-0.407839	normal	0.0321562	0.6418	up	0.917496	0.305818	normal	0.000153397	0.709266	up	[G]	Carbohydrate transport and metabolism	Molecular Function: alpha-amylase activity (GO:0004556);; Molecular Function: calcium ion binding (GO:0005509);; Biological Process: carbohydrate metabolic process (GO:0005975);; Molecular Function: alpha-amylase activity (releasing maltohexaose) (GO:0103025);;	K01176|2.2e-244|pop:18109585|K01176 alpha-amylase [EC:3.2.1.1] | (RefSeq) alpha-amylase	Starch and sucrose metabolism (ko00500)	[G]	Carbohydrate transport and metabolism	Alpha-amylase C-terminal beta-sheet domain	Alpha-amylase OS=Vigna mungo OX=3915 GN=AMY1.1 PE=2 SV=1	G	Carbohydrate transport and metabolism	hypothetical protein D5086_0000159170 [Populus alba]	molecular function: catalytic activity (GO:0003824);; molecular function: binding (GO:0005488);; biological process: metabolic process (GO:0008152)
gene-POTOM_010312	26.4803	22.0551	20.3839	24.8454	10.3572	25.3718	13.6541	11.7863	0.994715	-0.0536866	normal	0.722943	0.23142	normal	5.96011e-05	1.07819	up	0.976193	-0.0307056	normal	[J]	Translation, ribosomal structure and biogenesis	Molecular Function: structural constituent of ribosome (GO:0003735);; Cellular Component: ribosome (GO:0005840);; Biological Process: translation (GO:0006412);;	K02921|1.9e-46|adu:107464517|K02921 large subunit ribosomal protein L37Ae | (RefSeq) 60S ribosomal protein L37a	Ribosome (ko03010)	[J]	Translation, ribosomal structure and biogenesis	Ribosomal L37ae protein family	60S ribosomal protein L37a OS=Gossypium hirsutum OX=3635 GN=RPL37A PE=3 SV=1	J	Translation, ribosomal structure and biogenesis	hypothetical protein Ahy_B09g095323 [Arachis hypogaea]	molecular function: structural molecule activity (GO:0005198);; cellular component: cell (GO:0005623);; cellular component: macromolecular complex (GO:0032991);; cellular component: organelle (GO:0043226);; cellular component: cell part (GO:0044464);; biological process: metabolic process (GO:0008152);; biological process: cellular process (GO:0009987)
gene-POTOM_010446	0.602589	1.36659	4.20502	3.13436	0.440034	0.305006	1.99245	0.626861	0.513045	0.661753	normal	0.817735	-0.224517	normal	--	--	--	0.0361144	-0.606634	down	--	--	Cellular Component: cellular_component (GO:0005575);; Cellular Component: intracellular (GO:0005622);; Cellular Component: cell (GO:0005623);; Cellular Component: cytoplasm (GO:0005737);; Cellular Component: intracellular part (GO:0044424);; Cellular Component: cell part (GO:0044464);;	K01803|1.7e-23|sbi:8057784|K01803 triosephosphate isomerase (TIM) [EC:5.3.1.1] | (RefSeq) triosephosphate isomerase, cytosolic	Glycolysis / Gluconeogenesis (ko00010);; Fructose and mannose metabolism (ko00051);; Inositol phosphate metabolism (ko00562);; Carbon fixation in photosynthetic organisms (ko00710);; Carbon metabolism (ko01200);; Biosynthesis of amino acids (ko01230)	[R]	General function prediction only	C2 domain	16 kDa phloem protein 2 OS=Arabidopsis thaliana OX=3702 GN=PP16-2 PE=1 SV=1	S	Function unknown	16 kDa phloem protein 2 [Populus alba]	cellular component: cell (GO:0005623);; cellular component: cell part (GO:0044464)
gene-POTOM_010468	1.01134	4.32522	0.204797	0.342799	2.76701	6.13941	0.234857	0.369657	4.10668e-05	1.5905	up	0.707719	0.272381	normal	0.566882	0.57263	normal	--	--	--	--	--	Biological Process: regulation of neurotransmitter levels (GO:0001505);; Molecular Function: molecular_function (GO:0003674);; Molecular Function: binding (GO:0005488);; Molecular Function: calcium ion binding (GO:0005509);; Cellular Component: cellular_component (GO:0005575);; Cellular Component: intracellular (GO:0005622);; Cellular Component: cell (GO:0005623);; Cellular Component: cytoplasm (…	--	--	--	--	C2 domain	FT-interacting protein 3 OS=Arabidopsis thaliana OX=3702 GN=FTIP3 PE=1 SV=1	S	Function unknown	FT-interacting protein 1 [Populus trichocarpa]	biological process: biological regulation (GO:0065007);; molecular function: binding (GO:0005488);; cellular component: cell (GO:0005623);; cellular component: cell part (GO:0044464);; cellular component: organelle (GO:0043226);; cellular component: membrane (GO:0016020);; cellular component: organelle part (GO:0044422);; cellular component: membrane part (GO:0044425);; biological process: cellul…
gene-POTOM_010524	1.98186	5.51088	0.872012	0.876467	4.03893	2.13435	2.07005	4.56913	0.333771	0.790993	normal	--	--	--	0.814615	-0.405039	normal	0.02162	0.654579	up	--	--	Molecular Function: transcription factor activity, sequence-specific DNA binding (GO:0003700);; Cellular Component: nucleus (GO:0005634);; Molecular Function: sequence-specific DNA binding (GO:0043565);;	K13425|1.1e-182|pop:7457359|K13425 WRKY transcription factor 22 | (RefSeq) WRKY transcription factor 22	MAPK signaling pathway - plant (ko04016);; Plant-pathogen interaction (ko04626)	--	--	WRKY DNA -binding domain	WRKY transcription factor 22 OS=Arabidopsis thaliana OX=3702 GN=WRKY22 PE=2 SV=1	K	Transcription	WRKY family transcription factor 22 [Populus tomentosa]	molecular function: nucleic acid binding transcription factor activity (GO:0001071);; biological process: biological regulation (GO:0065007);; cellular component: cell (GO:0005623);; cellular component: organelle (GO:0043226);; cellular component: cell part (GO:0044464);; molecular function: binding (GO:0005488)
gene-POTOM_010558	1.6036	7.76781	0.244553	0.372049	5.46696	4.92512	0	0	0.00509715	1.3751	up	--	--	--	0.994293	-0.124331	normal	--	--	--	--	--	Molecular Function: transcription factor activity, sequence-specific DNA binding (GO:0003700);; Cellular Component: nucleus (GO:0005634);; Molecular Function: sequence-specific DNA binding (GO:0043565);;	K16225|7.9e-19|csat:104760397|K16225 probable WRKY transcription factor 52 | (RefSeq) disease resistance protein RRS1-like	Plant-pathogen interaction (ko04626)	--	--	WRKY DNA -binding domain	Probable WRKY transcription factor 53 OS=Arabidopsis thaliana OX=3702 GN=WRKY53 PE=1 SV=1	K	Transcription	WRKY46 [Populus tomentosa]	molecular function: nucleic acid binding transcription factor activity (GO:0001071);; biological process: biological regulation (GO:0065007);; cellular component: cell (GO:0005623);; cellular component: organelle (GO:0043226);; cellular component: cell part (GO:0044464);; molecular function: binding (GO:0005488)
gene-POTOM_010585	0.665985	2.70992	0.775195	0.805851	1.35453	1.4543	1.37016	1.66607	8.19458e-05	1.52883	up	0.991831	0.0337104	normal	0.998472	-0.00623026	normal	0.840389	0.173428	normal	--	--	Molecular Function: protein dimerization activity (GO:0046983);;	K13422|2.4e-68|nta:107820916|K13422 transcription factor MYC2 | (RefSeq) transcription factor MYC2-like	MAPK signaling pathway - plant (ko04016);; Plant hormone signal transduction (ko04075)	--	--	bHLH-MYC and R2R3-MYB transcription factors N-terminal	Transcription factor MTB1 OS=Solanum lycopersicum OX=4081 GN=MTB1 PE=1 SV=1	K	Transcription	transcription factor MTB1-like [Populus alba]	molecular function: binding (GO:0005488)
gene-POTOM_010589	0.836835	0.918772	0.806324	1.39427	0.865257	0.847912	0.564061	0.463676	0.9691	0.140305	normal	0.0214839	0.588795	up	0.996022	-0.0841778	normal	0.83529	-0.177164	normal	--	--	Cellular Component: nucleus (GO:0005634);; Biological Process: intracellular protein transport (GO:0006886);; Molecular Function: Ran GTPase binding (GO:0008536);;	K18423|0.0e+00|pop:7457403|K18423 exportin-2 (importin alpha re-exporter) | (RefSeq) exportin-2	--	[YU]	Nuclear structure;; Intracellular trafficking, secretion, and vesicular transport	CAS/CSE protein, C-terminus	Exportin-2 OS=Arabidopsis thaliana OX=3702 GN=CAS PE=2 SV=1	--	--	putative cellular apoptosis susceptibility protein [Populus tomentosa]	cellular component: cell (GO:0005623);; cellular component: organelle (GO:0043226);; cellular component: cell part (GO:0044464);; biological process: localization (GO:0051179);; molecular function: binding (GO:0005488)
gene-POTOM_010612	4.62519	5.06115	4.50937	6.7526	5.68239	19.1556	54.0976	60.2103	0.985711	0.115327	normal	0.288057	0.41763	normal	0.0199939	1.08781	up	0.729138	0.137571	normal	--	--	Cellular Component: nucleus (GO:0005634);; Biological Process: regulation of transcription, DNA-templated (GO:0006355);; Molecular Function: sequence-specific DNA binding (GO:0043565);;	K09338|1.0e-128|pop:7497280|K09338 homeobox-leucine zipper protein | (RefSeq) homeobox-leucine zipper protein ATHB-7	--	[K]	Transcription	Homeodomain	Homeobox-leucine zipper protein ATHB-7 OS=Arabidopsis thaliana OX=3702 GN=ATHB-7 PE=1 SV=2	K	Transcription	homeobox-leucine zipper protein ATHB-12-like [Populus alba]	cellular component: cell (GO:0005623);; cellular component: organelle (GO:0043226);; cellular component: cell part (GO:0044464);; biological process: biological regulation (GO:0065007);; molecular function: binding (GO:0005488)
gene-POTOM_010619	1.87591	4.06299	1.34686	2.9128	1.8364	2.70376	0	0	0.737067	0.509664	normal	0.00106715	0.763576	up	0.877307	0.328955	normal	--	--	--	--	--	Molecular Function: protein dimerization activity (GO:0046983);;	K13422|1.6e-277|pop:7478791|K13422 transcription factor MYC2 | (RefSeq) transcription factor MYC2	MAPK signaling pathway - plant (ko04016);; Plant hormone signal transduction (ko04075)	--	--	bHLH-MYC and R2R3-MYB transcription factors N-terminal	Transcription factor MYC2 OS=Arabidopsis thaliana OX=3702 GN=MYC2 PE=1 SV=2	K	Transcription	transcription factor MYC2-like [Populus alba]	molecular function: binding (GO:0005488)
gene-POTOM_010652	3.8302	19.8866	2.25633	4.26123	6.78927	15.1073	7.47322	9.40136	6.42144e-09	1.92686	up	0.0486079	0.591461	up	0.422934	0.643138	normal	0.543503	0.259141	normal	--	--	Molecular Function: 3'-5'-exoribonuclease activity (GO:0000175);;	--	--	--	--	--	Uncharacterized calcium-binding protein At1g02270 OS=Arabidopsis thaliana OX=3702 GN=At1g02270 PE=2 SV=2	K	Transcription	uncharacterized calcium-binding protein At1g02270-like [Populus alba]	molecular function: catalytic activity (GO:0003824);; biological process: metabolic process (GO:0008152);; biological process: cellular process (GO:0009987)
gene-POTOM_010699	3.99234	15.9107	3.52337	3.66068	12.0117	11.6766	2.71922	3.10032	1.13504e-06	1.6383	up	0.979351	0.0554984	normal	0.996226	-0.0861032	normal	0.892989	0.127379	normal	[M]	Cell wall/membrane/envelope biogenesis	Molecular Function: transmembrane receptor protein serine/threonine kinase activity (GO:0004675);; Molecular Function: ATP binding (GO:0005524);; Cellular Component: plasma membrane (GO:0005886);; Biological Process: protein phosphorylation (GO:0006468);;	K13436|3.2e-206|pop:7460494|K13436 pto-interacting protein 1 [EC:2.7.11.1] | (RefSeq) pto-interacting protein 1	Plant-pathogen interaction (ko04626)	[T]	Signal transduction mechanisms	Protein tyrosine and serine/threonine kinase	Probable receptor-like protein kinase At2g47060 OS=Arabidopsis thaliana OX=3702 GN=At2g47060 PE=1 SV=1	T	Signal transduction mechanisms	pto-interacting protein 1-like [Populus alba]	molecular function: catalytic activity (GO:0003824);; molecular function: signal transducer activity (GO:0004871);; molecular function: molecular transducer activity (GO:0060089);; biological process: metabolic process (GO:0008152);; biological process: cellular process (GO:0009987);; biological process: signaling (GO:0023052);; biological process: single-organism process (GO:0044699);; biologica…
gene-POTOM_010713	5.90358	12.5511	5.76697	5.24171	10.7228	9.50238	6.95669	8.14441	0.0110528	0.94753	up	0.957693	-0.0913937	normal	0.962428	-0.208653	normal	0.747126	0.181419	normal	[T]	Signal transduction mechanisms	Molecular Function: protein serine/threonine phosphatase activity (GO:0004722);;	K14803|6.0e-195|pop:7460488|K14803 protein phosphatase PTC2/3 [EC:3.1.3.16] | (RefSeq) probable protein phosphatase 2C 49	--	[T]	Signal transduction mechanisms	Protein phosphatase 2C	Probable protein phosphatase 2C 49 OS=Arabidopsis thaliana OX=3702 GN=At3g62260 PE=2 SV=1	T	Signal transduction mechanisms	probable protein phosphatase 2C 49 isoform X1 [Populus alba]	molecular function: catalytic activity (GO:0003824);; biological process: metabolic process (GO:0008152);; biological process: cellular process (GO:0009987)
gene-POTOM_010715	0.221606	0.147962	1.16771	3.50307	0.0161203	0	0	0	--	--	--	0.00254931	0.782871	up	--	--	--	--	--	--	[G]	Carbohydrate transport and metabolism	Molecular Function: polygalacturonase activity (GO:0004650);; Cellular Component: extracellular region (GO:0005576);; Biological Process: carbohydrate metabolic process (GO:0005975);; Biological Process: cell wall organization (GO:0071555);;	K01213|1.5e-171|aip:107645968|K01213 galacturan 1,4-alpha-galacturonidase [EC:3.2.1.67] | (RefSeq) polygalacturonase At1g48100-like	Pentose and glucuronate interconversions (ko00040)	--	--	Glycosyl hydrolases family 28	Polygalacturonase At1g48100 OS=Arabidopsis thaliana OX=3702 GN=At1g48100 PE=2 SV=1	G	Carbohydrate transport and metabolism	PREDICTED: polygalacturonase At1g48100 isoform X1 [Populus euphratica]	molecular function: catalytic activity (GO:0003824);; cellular component: extracellular region (GO:0005576);; biological process: metabolic process (GO:0008152);; biological process: cellular process (GO:0009987);; biological process: cellular component organization or biogenesis (GO:0071840)
gene-POTOM_010778	2.49025	25.9122	2.25433	2.77356	9.76129	10.7625	0.791911	1.46424	7.10822e-05	1.78436	up	0.925953	0.142272	normal	0.998472	-0.00578387	normal	--	--	--	--	--	--	--	--	--	--	Cotton fibre expressed protein	--	S	Function unknown	uncharacterized protein LOC118046843 [Populus alba]	--
gene-POTOM_010880	13.5213	14.218	10.8328	10.2018	14.4489	16.8014	156.61	90.1571	0.98853	0.0799707	normal	0.980274	-0.0542688	normal	0.970986	0.138577	normal	1.48199e-05	-0.690757	down	[O]	Posttranslational modification, protein turnover, chaperones	Molecular Function: metalloendopeptidase activity (GO:0004222);; Molecular Function: ATP binding (GO:0005524);; Cellular Component: integral component of membrane (GO:0016021);;	K03798|0.0e+00|pop:18096512|K03798 cell division protease FtsH [EC:3.4.24.-] | (RefSeq) ATP-dependent zinc metalloprotease FTSH 2, chloroplastic	--	[O]	Posttranslational modification, protein turnover, chaperones	Peptidase family M41	ATP-dependent zinc metalloprotease FTSH 2, chloroplastic OS=Arabidopsis thaliana OX=3702 GN=FTSH2 PE=1 SV=1	O	Posttranslational modification, protein turnover, chaperones	ATP-dependent zinc metalloprotease FTSH 2, chloroplastic-like isoform X1 [Populus alba]	molecular function: catalytic activity (GO:0003824);; biological process: metabolic process (GO:0008152);; molecular function: binding (GO:0005488);; cellular component: membrane (GO:0016020);; cellular component: membrane part (GO:0044425)
gene-POTOM_010945	8.54449	5.09688	6.09166	4.49165	8.87525	7.45427	30.579	35.4734	0.000942823	-0.685426	down	0.497012	-0.319884	normal	0.877601	-0.267605	normal	0.635982	0.186148	normal	[E]	Amino acid transport and metabolism	Cellular Component: integral component of membrane (GO:0016021);; Molecular Function: transmembrane transporter activity (GO:0022857);;	K14638|3.0e-129|aof:109835602|K14638 solute carrier family 15 (peptide/histidine transporter), member 3/4 | (RefSeq) protein NRT1/ PTR FAMILY 6.4	--	[E]	Amino acid transport and metabolism	POT family	Protein NRT1/ PTR FAMILY 6.4 OS=Arabidopsis thaliana OX=3702 GN=NPF6.4 PE=1 SV=1	E	Amino acid transport and metabolism	protein NRT1/ PTR FAMILY 6.4-like isoform X2 [Populus alba]	cellular component: membrane (GO:0016020);; cellular component: membrane part (GO:0044425);; molecular function: transporter activity (GO:0005215);; biological process: localization (GO:0051179)
gene-POTOM_011023	0.358544	0.215435	0.0117337	0.0794703	0.317294	0.06025	11.5924	6.59307	--	--	--	--	--	--	--	--	--	0.00925944	-0.611576	down	[G]	Carbohydrate transport and metabolism	Molecular Function: UDP-glycosyltransferase activity (GO:0008194);;	K13692|7.8e-128|thj:104820429|K13692 UDP-glucose:(indol-3-yl)acetate beta-D-glucosyltransferase [EC:2.4.1.121] | (RefSeq) UDP-glycosyltransferase 75D1	--	[GC]	Carbohydrate transport and metabolism;; Energy production and conversion	UDP-glucoronosyl and UDP-glucosyl transferase	Crocetin glucosyltransferase, chloroplastic OS=Gardenia jasminoides OX=114476 GN=UGT75L6 PE=1 SV=1	--	--	crocetin glucosyltransferase, chloroplastic-like [Populus alba]	molecular function: catalytic activity (GO:0003824)
gene-POTOM_011059	1.28261	1.3784	1.76192	1.92975	0.923767	0.921392	0.315724	1.47033	0.986759	0.107716	normal	0.965048	0.0878434	normal	0.998472	-0.0106235	normal	0.0096845	0.668659	up	[H]	Coenzyme transport and metabolism	Molecular Function: pantoate-beta-alanine ligase activity (GO:0004592);; Biological Process: pantothenate biosynthetic process (GO:0015940);;	K01918|6.6e-179|pop:7488621|K01918 pantoate--beta-alanine ligase [EC:6.3.2.1] | (RefSeq) pantoate--beta-alanine ligase isoform X1	beta-Alanine metabolism (ko00410);; Pantothenate and CoA biosynthesis (ko00770)	[H]	Coenzyme transport and metabolism	Pantoate-beta-alanine ligase	Pantoate--beta-alanine ligase OS=Lotus japonicus OX=34305 GN=PANC PE=1 SV=3	H	Coenzyme transport and metabolism	pantoate--beta-alanine ligase isoform X1 [Populus trichocarpa]	molecular function: catalytic activity (GO:0003824);; biological process: metabolic process (GO:0008152);; biological process: cellular process (GO:0009987);; biological process: single-organism process (GO:0044699)
gene-POTOM_011097	7.807	5.81705	6.74653	5.80068	10.1543	5.22641	1.29664	1.20116	0.66877	-0.353845	normal	0.891483	-0.151234	normal	0.000141997	-0.917805	down	0.97332	-0.0461342	normal	[I]	Lipid transport and metabolism	Biological Process: fatty acid biosynthetic process (GO:0006633);; Cellular Component: chloroplast (GO:0009507);; Molecular Function: thiolester hydrolase activity (GO:0016790);;	K10782|1.2e-203|pop:7459493|K10782 fatty acyl-ACP thioesterase A [EC:3.1.2.14] | (RefSeq) oleoyl-acyl carrier protein thioesterase 1, chloroplastic	Fatty acid biosynthesis (ko00061)	--	--	Acyl-ACP thioesterase	Oleoyl-acyl carrier protein thioesterase, chloroplastic (Fragment) OS=Coriandrum sativum OX=4047 GN=FATA PE=2 SV=1	I	Lipid transport and metabolism	oleoyl-acyl carrier protein thioesterase 1, chloroplastic-like [Populus alba]	biological process: metabolic process (GO:0008152);; biological process: cellular process (GO:0009987);; biological process: single-organism process (GO:0044699);; cellular component: cell (GO:0005623);; cellular component: organelle (GO:0043226);; cellular component: cell part (GO:0044464);; molecular function: catalytic activity (GO:0003824)
gene-POTOM_011218	3.60905	4.7281	4.67291	4.00603	2.97758	8.49917	1.22861	3.70242	0.90639	0.307324	normal	0.956498	-0.10823	normal	0.216799	0.802053	normal	0.0209526	0.657608	up	--	--	--	--	--	--	--	--	--	S	Function unknown	zinc finger and BTB domain-containing protein 47-like [Populus alba]	--
gene-POTOM_011239	18.7048	28.9746	25.477	26.1657	23.7367	34.8041	19.5974	21.2403	0.0324542	0.605062	up	0.973649	0.0473324	normal	0.346497	0.42537	normal	0.864862	0.0995787	normal	--	--	Cellular Component: integral component of membrane (GO:0016021);; Molecular Function: ubiquitin protein ligase activity (GO:0061630);;	K11982|1.1e-204|pop:7461340|K11982 E3 ubiquitin-protein ligase RNF115/126 [EC:2.3.2.27] | (RefSeq) E3 ubiquitin-protein ligase SIRP1 isoform X2	--	[O]	Posttranslational modification, protein turnover, chaperones	Ring finger domain	E3 ubiquitin-protein ligase SIRP1 OS=Oryza sativa subsp. japonica OX=39947 GN=SIRP1 PE=1 SV=1	O	Posttranslational modification, protein turnover, chaperones	zinc finger family protein [Populus alba]	cellular component: membrane (GO:0016020);; cellular component: membrane part (GO:0044425);; molecular function: catalytic activity (GO:0003824);; biological process: metabolic process (GO:0008152);; biological process: cellular process (GO:0009987)
gene-POTOM_011285	28.8689	12.6854	12.5739	12.1647	13.5287	20.213	0.0525443	0.0242053	0.00272959	-1.00218	down	0.991831	-0.0257949	normal	0.790399	0.390189	normal	--	--	--	--	--	Cellular Component: integral component of membrane (GO:0016021);;	--	--	--	--	--	--	--	--	uncharacterized protein LOC118037226 [Populus alba]	cellular component: membrane (GO:0016020);; cellular component: membrane part (GO:0044425)
gene-POTOM_011415	4.30844	4.61475	5.97763	3.11628	6.10616	11.5	0.0628383	0.0196197	0.992096	0.0794103	normal	0.00413913	-0.673303	down	0.0850605	0.707571	normal	--	--	--	--	--	Molecular Function: GTPase activity (GO:0003924);; Molecular Function: GTP binding (GO:0005525);;	K17065|3.5e-44|gsl:Gasu_23230|K17065 dynamin 1-like protein [EC:3.6.5.5] | (RefSeq) dynamin GTPase	--	[UR]	Intracellular trafficking, secretion, and vesicular transport;; General function prediction only	Dynamin central region	Dynamin-related protein 4C OS=Arabidopsis thaliana OX=3702 GN=DRP4C PE=2 SV=1	U	Intracellular trafficking, secretion, and vesicular transport	dynamin-related protein 4C-like [Populus alba]	molecular function: catalytic activity (GO:0003824);; molecular function: binding (GO:0005488)
gene-POTOM_011430	2.08215	1.46603	1.46662	3.61222	0.747018	0.878748	0	0	0.95689	-0.246494	normal	3.19096e-05	0.894734	up	0.996226	0.105723	normal	--	--	--	--	--	Cellular Component: integral component of membrane (GO:0016021);;	--	--	[R]	General function prediction only	Leucine rich repeat	Receptor-like protein 1 OS=Arabidopsis thaliana OX=3702 GN=RLP1 PE=2 SV=2	S	Function unknown	receptor-like protein 15 [Populus trichocarpa]	cellular component: membrane (GO:0016020);; cellular component: membrane part (GO:0044425)
gene-POTOM_011433	13.907	9.37879	7.69668	6.70541	16.3055	12.865	1.37186	0.630673	0.669257	-0.448606	normal	0.862473	-0.149826	normal	0.318343	-0.369349	normal	0.00558667	-0.715424	down	[G]	Carbohydrate transport and metabolism	Cellular Component: integral component of membrane (GO:0016021);;	--	--	--	--	Nodulin-like	Protein NUCLEAR FUSION DEFECTIVE 4 OS=Arabidopsis thaliana OX=3702 GN=NFD4 PE=3 SV=1	S	Function unknown	protein NUCLEAR FUSION DEFECTIVE 4-like isoform X1 [Populus alba]	cellular component: membrane (GO:0016020);; cellular component: membrane part (GO:0044425)
gene-POTOM_011445	7.12568	11.2795	14.5836	17.1565	2.96561	1.8103	0.162653	0.825102	0.143138	0.609305	normal	0.848693	0.181641	normal	0.892989	-0.336707	normal	0.00558667	0.704337	up	[C]	Energy production and conversion	Molecular Function: glycerol kinase activity (GO:0004370);; Biological Process: carbohydrate metabolic process (GO:0005975);; Biological Process: glycerol-3-phosphate metabolic process (GO:0006072);;	K00864|4.1e-295|pop:18096692|K00864 glycerol kinase [EC:2.7.1.30] | (RefSeq) glycerol kinase	Glycerolipid metabolism (ko00561);; Plant-pathogen interaction (ko04626)	[G]	Carbohydrate transport and metabolism	FGGY family of carbohydrate kinases, N-terminal domain	Glycerol kinase OS=Arabidopsis thaliana OX=3702 GN=GLPK PE=1 SV=1	G	Carbohydrate transport and metabolism	glycerol kinase [Populus alba]	molecular function: catalytic activity (GO:0003824);; biological process: metabolic process (GO:0008152);; biological process: cellular process (GO:0009987)
gene-POTOM_011590	1.21834	1.98946	0.6954	0.737599	1.46592	1.84902	0.062791	0.142282	0.029555	0.666709	up	0.985469	0.0549482	normal	0.989234	0.15369	normal	--	--	--	[R]	General function prediction only	Molecular Function: ADP binding (GO:0043531);;	K12818|7.0e-158|mtr:MTR_0267s0070|K12818 ATP-dependent RNA helicase DHX8/PRP22 [EC:3.6.4.13] | (RefSeq) NB-ARC domain disease resistance protein, putative	Spliceosome (ko03040)	[T]	Signal transduction mechanisms	NB-ARC domain	Putative disease resistance RPP13-like protein 1 OS=Arabidopsis thaliana OX=3702 GN=RPPL1 PE=3 SV=1	T	Signal transduction mechanisms	putative disease resistance RPP13-like protein 1 isoform X1 [Populus trichocarpa]	molecular function: binding (GO:0005488)
gene-POTOM_011646	3.59583	2.62623	5.17966	3.0106	3.355	1.87188	2.11125	2.03872	0.397275	-0.396485	normal	0.00413913	-0.610319	down	0.00230086	-0.815086	down	0.982388	-0.0302891	normal	--	--	Biological Process: lipid metabolic process (GO:0006629);; Molecular Function: O-acyltransferase activity (GO:0008374);; Cellular Component: integral component of membrane (GO:0016021);;	K00679|0.0e+00|pop:7475706|K00679 phospholipid:diacylglycerol acyltransferase [EC:2.3.1.158] | (RefSeq) phospholipid:diacylglycerol acyltransferase 1	Glycerolipid metabolism (ko00561)	[I]	Lipid transport and metabolism	Lecithin:cholesterol acyltransferase	Phospholipid:diacylglycerol acyltransferase 1 OS=Arabidopsis thaliana OX=3702 GN=PDAT1 PE=2 SV=1	I	Lipid transport and metabolism	lecithin:cholesterol acyltransferase family protein [Populus alba]	biological process: metabolic process (GO:0008152);; biological process: single-organism process (GO:0044699);; molecular function: catalytic activity (GO:0003824);; cellular component: membrane (GO:0016020);; cellular component: membrane part (GO:0044425)
gene-POTOM_011671	175.303	56.995	92.5105	51.5655	108.136	45.3537	0.0852087	0.0371507	0.597489	-0.59903	normal	0.806517	-0.198974	normal	0.0165539	-1.01061	down	--	--	--	[QV]	Secondary metabolites biosynthesis, transport and catabolism;; Defense mechanisms	Molecular Function: iron ion binding (GO:0005506);; Cellular Component: membrane (GO:0016020);; Molecular Function: oxidoreductase activity, acting on paired donors, with incorporation or reduction of molecular oxygen, NAD(P)H as one donor, and incorporation of one atom of oxygen (GO:0016709);; Molecular Function: heme binding (GO:0020037);;	K20623|3.4e-292|pop:7478346|K20623 typhasterol/6-deoxotyphasterol 2alpha-hydroxylase | (RefSeq) flavonoid 3'-monooxygenase	Brassinosteroid biosynthesis (ko00905)	[Q]	Secondary metabolites biosynthesis, transport and catabolism	Cytochrome P450	Trimethyltridecatetraene synthase OS=Zea mays OX=4577 GN=CYP92C6 PE=1 SV=1	Q	Secondary metabolites biosynthesis, transport and catabolism	trimethyltridecatetraene synthase-like [Populus alba]	molecular function: binding (GO:0005488);; cellular component: membrane (GO:0016020);; molecular function: catalytic activity (GO:0003824);; biological process: metabolic process (GO:0008152);; biological process: single-organism process (GO:0044699)
gene-POTOM_011672	249.741	81.9948	110.212	64.6338	155.514	69.5323	0.054648	0.023579	0.62086	-0.581814	normal	0.839017	-0.182481	normal	0.0289036	-0.947472	down	--	--	--	[QV]	Secondary metabolites biosynthesis, transport and catabolism;; Defense mechanisms	Molecular Function: monooxygenase activity (GO:0004497);; Molecular Function: iron ion binding (GO:0005506);; Molecular Function: oxidoreductase activity, acting on paired donors, with incorporation or reduction of molecular oxygen (GO:0016705);; Molecular Function: heme binding (GO:0020037);;	K20623|1.8e-213|pop:7478346|K20623 typhasterol/6-deoxotyphasterol 2alpha-hydroxylase | (RefSeq) flavonoid 3'-monooxygenase	Brassinosteroid biosynthesis (ko00905)	[Q]	Secondary metabolites biosynthesis, transport and catabolism	Cytochrome P450	Trimethyltridecatetraene synthase OS=Zea mays OX=4577 GN=CYP92C6 PE=1 SV=1	Q	Secondary metabolites biosynthesis, transport and catabolism	trimethyltridecatetraene synthase-like [Populus alba]	molecular function: catalytic activity (GO:0003824);; biological process: metabolic process (GO:0008152);; biological process: single-organism process (GO:0044699);; molecular function: binding (GO:0005488)
gene-POTOM_011687	8.33472	47.901	5.51853	11.1801	37.8907	65.9482	0.232035	1.22494	0.404761	0.670686	normal	0.0199549	0.64803	up	0.945132	0.258441	normal	0.0027555	0.751355	up	--	--	Biological Process: response to acid chemical (GO:0001101);; Molecular Function: molecular_function (GO:0003674);; Molecular Function: transcription cofactor activity (GO:0003712);; Molecular Function: transcription corepressor activity (GO:0003714);; Cellular Component: cellular_component (GO:0005575);; Cellular Component: intracellular (GO:0005622);; Cellular Component: cell (GO:0005623);; Cell…	K13464|6.1e-138|pop:7475677|K13464 jasmonate ZIM domain-containing protein | (RefSeq) protein TIFY 10b	Plant hormone signal transduction (ko04075)	--	--	tify domain	Protein TIFY 10b OS=Oryza sativa subsp. japonica OX=39947 GN=TIFY10B PE=1 SV=1	S	Function unknown	protein TIFY 10b [Populus alba]	biological process: response to stimulus (GO:0050896);; molecular function: transcription factor activity, protein binding (GO:0000988);; biological process: biological regulation (GO:0065007);; cellular component: cell (GO:0005623);; cellular component: cell part (GO:0044464);; cellular component: organelle (GO:0043226)
gene-POTOM_011690	19.7193	16.1749	10.0775	10.4259	33.4568	22.0646	13.312	12.7487	0.948178	-0.217554	normal	0.980274	0.0511475	normal	0.0123602	-0.614835	down	0.957936	-0.0550537	normal	[CIR]	Energy production and conversion;; Lipid transport and metabolism;; General function prediction only	Molecular Function: L-lactate dehydrogenase activity (GO:0004459);; Molecular Function: FMN binding (GO:0010181);; Biological Process: lactate oxidation (GO:0019516);;	K11517|6.6e-116|pop:7483556|K11517 (S)-2-hydroxy-acid oxidase [EC:1.1.3.15] | (RefSeq) peroxisomal (S)-2-hydroxy-acid oxidase GLO4 isoform X3	Glyoxylate and dicarboxylate metabolism (ko00630);; Carbon metabolism (ko01200);; Peroxisome (ko04146)	[C]	Energy production and conversion	FMN-dependent dehydrogenase	Peroxisomal (S)-2-hydroxy-acid oxidase GLO4 OS=Arabidopsis thaliana OX=3702 GN=GLO4 PE=2 SV=1	C	Energy production and conversion	peroxisomal (S)-2-hydroxy-acid oxidase GLO4-like [Populus alba]	molecular function: catalytic activity (GO:0003824);; biological process: metabolic process (GO:0008152);; biological process: single-organism process (GO:0044699);; molecular function: binding (GO:0005488);; biological process: cellular process (GO:0009987)
gene-POTOM_011691	11.4123	7.91674	4.07864	3.58777	16.217	9.91615	3.36037	2.18178	0.576265	-0.437182	normal	0.951466	-0.10899	normal	0.035256	-0.692255	down	0.44958	-0.355355	normal	[CIR]	Energy production and conversion;; Lipid transport and metabolism;; General function prediction only	Molecular Function: L-lactate dehydrogenase activity (GO:0004459);; Molecular Function: FMN binding (GO:0010181);; Biological Process: lactate oxidation (GO:0019516);;	K11517|7.2e-129|pop:7483558|K11517 (S)-2-hydroxy-acid oxidase [EC:1.1.3.15] | (RefSeq) peroxisomal (S)-2-hydroxy-acid oxidase GLO4	Glyoxylate and dicarboxylate metabolism (ko00630);; Carbon metabolism (ko01200);; Peroxisome (ko04146)	[C]	Energy production and conversion	FMN-dependent dehydrogenase	Peroxisomal (S)-2-hydroxy-acid oxidase GLO4 OS=Arabidopsis thaliana OX=3702 GN=GLO4 PE=2 SV=1	C	Energy production and conversion	peroxisomal (S)-2-hydroxy-acid oxidase GLO4-like [Populus alba]	molecular function: catalytic activity (GO:0003824);; biological process: metabolic process (GO:0008152);; biological process: single-organism process (GO:0044699);; molecular function: binding (GO:0005488);; biological process: cellular process (GO:0009987)
gene-POTOM_011720	18.7283	35.0439	20.5901	24.3225	18.6927	17.0555	15.321	15.6761	0.00814496	0.836018	up	0.585206	0.223245	normal	0.99246	-0.139681	normal	0.982388	0.0239389	normal	[GI]	Carbohydrate transport and metabolism;; Lipid transport and metabolism	Molecular Function: enzyme inhibitor activity (GO:0004857);; Cellular Component: integral component of membrane (GO:0016021);; Molecular Function: pectinesterase activity (GO:0030599);; Biological Process: cell wall modification (GO:0042545);; Molecular Function: aspartyl esterase activity (GO:0045330);; Biological Process: pectin catabolic process (GO:0045490);;	K01051|1.4e-241|hbr:110634634|K01051 pectinesterase [EC:3.1.1.11] | (RefSeq) uncharacterized protein LOC110634634	Pentose and glucuronate interconversions (ko00040)	--	--	Pectinesterase	Pectinesterase 1 OS=Arabidopsis thaliana OX=3702 GN=PME1 PE=1 SV=1	G	Carbohydrate transport and metabolism	pectinesterase 3-like [Populus alba]	molecular function: molecular function regulator (GO:0098772);; biological process: biological regulation (GO:0065007);; cellular component: membrane (GO:0016020);; cellular component: membrane part (GO:0044425);; molecular function: catalytic activity (GO:0003824);; biological process: cellular process (GO:0009987);; biological process: cellular component organization or biogenesis (GO:0071840);…
gene-POTOM_011721	8.89879	6.87136	4.41366	11.3529	1.40623	1.39795	0.22127	0.18004	0.986676	-0.119852	normal	4.79622e-12	1.10992	up	0.998472	-0.00754903	normal	--	--	--	[GI]	Carbohydrate transport and metabolism;; Lipid transport and metabolism	Molecular Function: enzyme inhibitor activity (GO:0004857);; Cellular Component: extracellular region (GO:0005576);; Cellular Component: cell wall (GO:0005618);; Cellular Component: integral component of membrane (GO:0016021);; Molecular Function: pectinesterase activity (GO:0030599);; Biological Process: cell wall modification (GO:0042545);; Molecular Function: aspartyl esterase activity (GO:004…	K01051|0.0e+00|pop:7471606|K01051 pectinesterase [EC:3.1.1.11] | (RefSeq) pectinesterase	Pentose and glucuronate interconversions (ko00040)	--	--	Pectinesterase	Pectinesterase 1 OS=Citrus sinensis OX=2711 GN=PECS-1.1 PE=2 SV=1	G	Carbohydrate transport and metabolism	pectinesterase-like [Populus alba]	molecular function: molecular function regulator (GO:0098772);; biological process: biological regulation (GO:0065007);; cellular component: extracellular region (GO:0005576);; cellular component: cell (GO:0005623);; cellular component: cell part (GO:0044464);; cellular component: membrane (GO:0016020);; cellular component: membrane part (GO:0044425);; molecular function: catalytic activity (GO:0…
gene-POTOM_011779	11.8146	6.81032	4.46085	5.40797	6.78779	5.90268	0.019195	0	0.00816644	-0.71514	down	0.91924	0.150084	normal	0.947854	-0.199814	normal	--	--	--	--	--	Molecular Function: DNA binding (GO:0003677);; Molecular Function: transcription factor activity, sequence-specific DNA binding (GO:0003700);; Cellular Component: nucleus (GO:0005634);;	K09286|4.4e-36|cmo:103497991|K09286 EREBP-like factor | (RefSeq) dehydration-responsive element-binding protein 3-like	--	--	--	AP2 domain	Ethylene-responsive transcription factor ERF039 OS=Arabidopsis thaliana OX=3702 GN=ERF039 PE=2 SV=1	K	Transcription	ethylene-responsive transcription factor ERF039 [Populus alba]	molecular function: binding (GO:0005488);; molecular function: nucleic acid binding transcription factor activity (GO:0001071);; biological process: biological regulation (GO:0065007);; cellular component: cell (GO:0005623);; cellular component: organelle (GO:0043226);; cellular component: cell part (GO:0044464)
gene-POTOM_011781	12.3062	19.7121	14.5314	13.133	16.288	27.4405	11.4362	13.592	0.0104137	0.652888	up	0.914842	-0.110708	normal	0.0808475	0.618199	normal	0.52277	0.218093	normal	--	--	Molecular Function: DNA binding (GO:0003677);; Cellular Component: nucleus (GO:0005634);;	K08869|1.5e-24|cre:CHLREDRAFT_165812|K08869 aarF domain-containing kinase | (RefSeq) predicted protein	--	--	--	Myb-like DNA-binding domain	Transcription factor KUA1 OS=Arabidopsis thaliana OX=3702 GN=KUA1 PE=1 SV=1	K	Transcription	transcription factor KUA1-like isoform X1 [Populus alba]	molecular function: binding (GO:0005488);; cellular component: cell (GO:0005623);; cellular component: organelle (GO:0043226);; cellular component: cell part (GO:0044464)
gene-POTOM_011784	12.5175	4.76303	13.5727	16.7004	4.88532	2.11669	0.00874633	0.009503	0.00133046	-1.14284	down	0.743935	0.234216	normal	0.637905	-0.529997	normal	--	--	--	--	--	Cellular Component: nucleus (GO:0005634);; Biological Process: regulation of transcription, DNA-templated (GO:0006355);; Molecular Function: sequence-specific DNA binding (GO:0043565);;	K09338|4.7e-166|pop:7471643|K09338 homeobox-leucine zipper protein | (RefSeq) homeobox-leucine zipper protein HAT4	--	[K]	Transcription	HD-ZIP protein N terminus	Homeobox-leucine zipper protein HAT4 OS=Arabidopsis thaliana OX=3702 GN=HAT4 PE=1 SV=1	K	Transcription	homeobox-leucine zipper protein HAT4 [Populus trichocarpa]	cellular component: cell (GO:0005623);; cellular component: organelle (GO:0043226);; cellular component: cell part (GO:0044464);; biological process: biological regulation (GO:0065007);; molecular function: binding (GO:0005488)
gene-POTOM_011790	0.155634	0.208255	0.355387	0.083682	0.147172	0.126005	2.40041	0.36043	--	--	--	--	--	--	--	--	--	4.87726e-09	-1.28213	down	[F]	Nucleotide transport and metabolism	Molecular Function: hydrolase activity (GO:0016787);;	K22763|2.8e-72|lja:Lj2g3v1989220.3|K22763 deubiquitinase DESI2 [EC:3.4.19.12] | (RefSeq) Lj2g3v1989220.3; -	--	[T]	Signal transduction mechanisms	Nudix hydrolase domain	Nudix hydrolase 8 OS=Arabidopsis thaliana OX=3702 GN=NUDT8 PE=2 SV=2	T	Signal transduction mechanisms	nudix hydrolase 8-like [Populus alba]	molecular function: catalytic activity (GO:0003824)
gene-POTOM_011800	10.1562	65.3958	6.31632	14.8054	20.599	13.1895	1.51397	8.7377	0.00127346	1.52459	up	0.0088594	0.708835	up	0.708478	-0.461987	normal	0.0331472	0.538305	normal	--	--	Molecular Function: DNA binding (GO:0003677);; Molecular Function: transcription factor activity, sequence-specific DNA binding (GO:0003700);; Cellular Component: nucleus (GO:0005634);;	K09286|4.8e-149|pop:7461994|K09286 EREBP-like factor | (RefSeq) ethylene-responsive transcription factor 2	--	--	--	AP2 domain	Ethylene-responsive transcription factor 1A OS=Arabidopsis thaliana OX=3702 GN=ERF1A PE=1 SV=2	K	Transcription	ethylene-responsive transcription factor 2 [Populus alba]	molecular function: binding (GO:0005488);; molecular function: nucleic acid binding transcription factor activity (GO:0001071);; biological process: biological regulation (GO:0065007);; cellular component: cell (GO:0005623);; cellular component: organelle (GO:0043226);; cellular component: cell part (GO:0044464)
gene-POTOM_011803	8.83305	78.581	4.80039	5.14921	21.1296	20.3166	0.450613	0.497564	3.57698e-05	1.81985	up	0.994573	0.0172629	normal	0.996226	-0.0815417	normal	--	--	--	[I]	Lipid transport and metabolism	Biological Process: lipid metabolic process (GO:0006629);;	K16818|2.6e-92|cit:102626630|K16818 phospholipase A1 [EC:3.1.1.32] | (RefSeq) phospholipase A(1) DAD1, chloroplastic-like	Glycerophospholipid metabolism (ko00564);; alpha-Linolenic acid metabolism (ko00592)	[I]	Lipid transport and metabolism	Lipase (class 3)	Phospholipase A1-Ibeta2, chloroplastic OS=Arabidopsis thaliana OX=3702 GN=At4g16820 PE=1 SV=2	I	Lipid transport and metabolism	phospholipase A1-Ibeta2, chloroplastic [Populus alba]	biological process: metabolic process (GO:0008152);; biological process: single-organism process (GO:0044699)
gene-POTOM_011833	0.0628133	0.100556	0.072625	0.181549	0.161483	0.24385	222.907	138.601	--	--	--	--	--	--	--	--	--	0.000919783	-0.590333	down	[G]	Carbohydrate transport and metabolism	Biological Process: polysaccharide catabolic process (GO:0000272);; Molecular Function: beta-amylase activity (GO:0016161);; Molecular Function: amylopectin maltohydrolase activity (GO:0102229);;	K01177|0.0e+00|pop:18096911|K01177 beta-amylase [EC:3.2.1.2] | (RefSeq) beta-amylase 3, chloroplastic	Starch and sucrose metabolism (ko00500)	--	--	Glycosyl hydrolase family 14	Beta-amylase 3, chloroplastic OS=Arabidopsis thaliana OX=3702 GN=BAM3 PE=1 SV=3	G	Carbohydrate transport and metabolism	beta-amylase 3, chloroplastic-like [Populus alba]	biological process: metabolic process (GO:0008152);; molecular function: catalytic activity (GO:0003824)
gene-POTOM_011843	7.82496	1.73676	1.24029	4.6445	5.75505	1.42573	0	0	0.264258	-0.831085	normal	--	--	--	0.0107639	-1.19867	down	--	--	--	--	--	Molecular Function: enzyme inhibitor activity (GO:0004857);;	--	--	--	--	Plant invertase/pectin methylesterase inhibitor	Putative invertase inhibitor OS=Platanus acerifolia OX=140101 PE=1 SV=1	S	Function unknown	hypothetical protein D5086_0000162780 [Populus alba]	molecular function: molecular function regulator (GO:0098772);; biological process: biological regulation (GO:0065007)
gene-POTOM_011853	27.6124	28.8048	6.51415	17.1531	39.3613	102.196	0.349896	1.91733	0.993313	0.0701653	normal	1.65678e-06	0.977885	up	0.151125	0.837543	normal	2.21299e-09	1.30043	up	--	--	Cellular Component: integral component of membrane (GO:0016021);; Cellular Component: intracellular membrane-bounded organelle (GO:0043231);;	K10581|8.0e-166|egu:105047412|K10581 ubiquitin-conjugating enzyme E2 O [EC:2.3.2.24] | (RefSeq) uncharacterized protein LOC105047412	Ubiquitin mediated proteolysis (ko04120)	--	--	Protein of unknown function (DUF2921)	--	S	Function unknown	uncharacterized protein LOC118062913 [Populus alba]	cellular component: membrane (GO:0016020);; cellular component: membrane part (GO:0044425);; cellular component: cell (GO:0005623);; cellular component: organelle (GO:0043226);; cellular component: cell part (GO:0044464)
gene-POTOM_011880	8.79886	3.14719	1.65147	2.66549	5.46055	7.05048	0.828458	1.50658	0.0178428	-1.09071	down	0.273563	0.445654	normal	0.990878	0.145008	normal	0.191748	0.476494	normal	--	--	Molecular Function: DNA binding (GO:0003677);; Cellular Component: nucleus (GO:0005634);; Biological Process: regulation of transcription, DNA-templated (GO:0006355);;	K00521|7.0e-39|cmos:111447866|K00521 ferric-chelate reductase [EC:1.16.1.7] | (RefSeq) ferric reduction oxidase 7, chloroplastic-like	--	--	--	No apical meristem (NAM) protein	NAC domain-containing protein 71 OS=Arabidopsis thaliana OX=3702 GN=NAC071 PE=2 SV=1	K	Transcription	NAC domain-containing protein 71-like isoform X1 [Populus alba]	molecular function: binding (GO:0005488);; cellular component: cell (GO:0005623);; cellular component: organelle (GO:0043226);; cellular component: cell part (GO:0044464);; biological process: biological regulation (GO:0065007)
gene-POTOM_011901	13.5188	56.96	14.3109	15.7415	28.1973	19.1022	27.8205	34.0291	2.43003e-05	1.60105	up	0.851224	0.133981	normal	0.700888	-0.451551	normal	0.545812	0.236642	normal	--	--	Molecular Function: protein dimerization activity (GO:0046983);;	K13422|7.6e-261|pop:18096974|K13422 transcription factor MYC2 | (RefSeq) transcription factor MYC2	MAPK signaling pathway - plant (ko04016);; Plant hormone signal transduction (ko04075)	--	--	bHLH-MYC and R2R3-MYB transcription factors N-terminal	Transcription factor MYC2 OS=Solanum lycopersicum OX=4081 GN=MYC2 PE=1 SV=1	K	Transcription	transcription factor MYC2-like [Populus alba]	molecular function: binding (GO:0005488)
gene-POTOM_011905	2.82888	1.0739	1.44153	1.58521	4.44913	1.5396	10.102	7.52428	0.456393	-0.705957	normal	--	--	--	0.0388201	-1.02589	down	0.494567	-0.305458	normal	--	--		K19761|7.5e-98|pop:18096979|K19761 gamma-glutamylaminecyclotransferase [EC:2.3.2.-] | (RefSeq) putative gamma-glutamylcyclotransferase At3g02910	--	--	--	Gamma-glutamyl cyclotransferase, AIG2-like	--	S	Function unknown	putative gamma-glutamylcyclotransferase At3g02910 [Populus alba]	--
gene-POTOM_011919	4.34043	22.6022	5.11997	5.0853	6.70553	7.45463	4.70385	6.29837	1.38985e-07	1.8689	up	0.998974	0.0053265	normal	0.998472	0.0222427	normal	0.631957	0.272296	normal	--	--	Molecular Function: magnesium ion binding (GO:0000287);; Molecular Function: ATP binding (GO:0005524);; Biological Process: inositol trisphosphate metabolic process (GO:0032957);; Molecular Function: inositol tetrakisphosphate 1-kinase activity (GO:0047325);; Molecular Function: inositol-1,3,4-trisphosphate 6-kinase activity (GO:0052725);; Molecular Function: inositol-1,3,4-trisphosphate 5-kinase…	K00913|4.6e-197|pop:7491867|K00913 inositol-1,3,4-trisphosphate 5/6-kinase / inositol-tetrakisphosphate 1-kinase [EC:2.7.1.159 2.7.1.134] | (RefSeq) inositol-tetrakisphosphate 1-kinase 1	Inositol phosphate metabolism (ko00562);; Phosphatidylinositol signaling system (ko04070)	--	--	Inositol 1,3,4-trisphosphate 5/6-kinase ATP-grasp domain	Inositol-tetrakisphosphate 1-kinase 1 OS=Zea mays OX=4577 GN=ITPK1 PE=2 SV=1	F	Nucleotide transport and metabolism	inositol-tetrakisphosphate 1-kinase 1-like [Populus alba]	molecular function: binding (GO:0005488);; biological process: metabolic process (GO:0008152);; biological process: cellular process (GO:0009987);; biological process: single-organism process (GO:0044699);; molecular function: catalytic activity (GO:0003824)
gene-POTOM_011996	3.12966	7.49433	2.24513	2.43789	6.94143	7.05179	2.57962	3.13104	0.0156476	1.02683	up	0.951042	0.0995502	normal	0.997809	-0.0597864	normal	0.687974	0.21918	normal	[H]	Coenzyme transport and metabolism	Molecular Function: alternative oxidase activity (GO:0009916);; Cellular Component: integral component of membrane (GO:0016021);; Molecular Function: metal ion binding (GO:0046872);; Cellular Component: respiratory chain (GO:0070469);; Molecular Function: ubiquinol:oxygen oxidoreductase activity (GO:0102721);;	K17893|4.7e-188|pop:7465478|K17893 ubiquinol oxidase [EC:1.10.3.11] | (RefSeq) ubiquinol oxidase 2, mitochondrial	--	--	--	Alternative oxidase	Ubiquinol oxidase 3, mitochondrial OS=Arabidopsis thaliana OX=3702 GN=AOX3 PE=1 SV=2	C	Energy production and conversion	ubiquinol oxidase 2, mitochondrial-like [Populus alba]	molecular function: catalytic activity (GO:0003824);; biological process: metabolic process (GO:0008152);; biological process: single-organism process (GO:0044699);; cellular component: membrane (GO:0016020);; cellular component: membrane part (GO:0044425);; molecular function: binding (GO:0005488)
gene-POTOM_011999	0.39532	1.76686	0.444153	2.25537	0.231058	0.740509	0	0.071668	0.00277544	1.39645	up	0.000374972	0.846024	up	--	--	--	--	--	--	[T]	Signal transduction mechanisms	Molecular Function: protein kinase activity (GO:0004672);; Molecular Function: ATP binding (GO:0005524);; Cellular Component: integral component of membrane (GO:0016021);;	K01183|7.2e-35|nsy:104241083|K01183 chitinase [EC:3.2.1.14] | (RefSeq) chitinase-3-like protein 2	Amino sugar and nucleotide sugar metabolism (ko00520)	--	--	Protein tyrosine and serine/threonine kinase	Cysteine-rich receptor-like protein kinase 8 OS=Arabidopsis thaliana OX=3702 GN=CRK8 PE=3 SV=2	T	Signal transduction mechanisms	putative receptor-like protein kinase At4g00960 isoform X2 [Populus trichocarpa]	molecular function: catalytic activity (GO:0003824);; biological process: metabolic process (GO:0008152);; biological process: cellular process (GO:0009987);; molecular function: binding (GO:0005488);; cellular component: membrane (GO:0016020);; cellular component: membrane part (GO:0044425)
gene-POTOM_012011	1.48274	1.70425	1.08757	0.63465	1.24755	0.783244	3.46225	2.06581	0.971597	0.178974	normal	0.279775	-0.450662	normal	0.569078	-0.523826	normal	0.00823488	-0.59003	down	--	--	Cellular Component: integral component of membrane (GO:0016021);;	--	--	--	--	Nodulin-like	Protein NUCLEAR FUSION DEFECTIVE 4 OS=Arabidopsis thaliana OX=3702 GN=NFD4 PE=3 SV=1	S	Function unknown	protein NUCLEAR FUSION DEFECTIVE 4 [Populus alba]	cellular component: membrane (GO:0016020);; cellular component: membrane part (GO:0044425)
gene-POTOM_012061	7.97013	23.451	24.8594	19.5238	3.39861	6.31663	8.15102	8.51069	0.00128132	1.25332	up	0.783712	-0.227194	normal	0.519444	0.57427	normal	0.974903	0.0410277	normal	[E]	Amino acid transport and metabolism	Biological Process: oligopeptide transport (GO:0006857);; Cellular Component: integral component of membrane (GO:0016021);; Molecular Function: transmembrane transporter activity (GO:0022857);;	K14638|1.4e-139|smo:SELMODRAFT_97812|K14638 solute carrier family 15 (peptide/histidine transporter), member 3/4 | (RefSeq) hypothetical protein	--	[E]	Amino acid transport and metabolism	POT family	Protein NRT1/ PTR FAMILY 6.3 OS=Arabidopsis thaliana OX=3702 GN=NPF6.3 PE=1 SV=1	E	Amino acid transport and metabolism	protein NRT1/ PTR FAMILY 6.3-like [Populus alba]	biological process: localization (GO:0051179);; cellular component: membrane (GO:0016020);; cellular component: membrane part (GO:0044425);; molecular function: transporter activity (GO:0005215)
gene-POTOM_012069	0.76247	0.52691	0.649412	1.05068	1.34416	0.239831	1.4019	1.07668	0.974296	-0.182853	normal	0.677686	0.293357	normal	0.00781017	-1.24621	down	0.806109	-0.202259	normal	[G]	Carbohydrate transport and metabolism	Molecular Function: trehalose-phosphatase activity (GO:0004805);; Biological Process: trehalose biosynthetic process (GO:0005992);;	K01087|4.2e-215|pop:7465524|K01087 trehalose 6-phosphate phosphatase [EC:3.1.3.12] | (RefSeq) probable trehalose-phosphate phosphatase F	Starch and sucrose metabolism (ko00500)	[G]	Carbohydrate transport and metabolism	Trehalose-phosphatase	Probable trehalose-phosphate phosphatase F OS=Arabidopsis thaliana OX=3702 GN=TPPF PE=2 SV=1	G	Carbohydrate transport and metabolism	probable trehalose-phosphate phosphatase F [Populus alba]	molecular function: catalytic activity (GO:0003824);; biological process: metabolic process (GO:0008152);; biological process: cellular process (GO:0009987);; biological process: single-organism process (GO:0044699)
gene-POTOM_012070	4.41306	18.6845	63.8019	61.0172	3.94428	6.01308	0	0	0.0163913	1.25164	up	0.971331	-0.0441972	normal	0.929742	0.288769	normal	--	--	--	[G]	Carbohydrate transport and metabolism	Molecular Function: sucrose alpha-glucosidase activity (GO:0004575);; Biological Process: carbohydrate metabolic process (GO:0005975);;	K01193|0.0e+00|pop:7465525|K01193 beta-fructofuranosidase [EC:3.2.1.26] | (RefSeq) acid beta-fructofuranosidase	Galactose metabolism (ko00052);; Starch and sucrose metabolism (ko00500)	[G]	Carbohydrate transport and metabolism	Glycosyl hydrolases family 32 N-terminal domain	Acid beta-fructofuranosidase OS=Vigna radiata var. radiata OX=3916 GN=INVA PE=1 SV=1	G	Carbohydrate transport and metabolism	vacuolar invertase family protein [Populus alba]	molecular function: catalytic activity (GO:0003824);; biological process: metabolic process (GO:0008152)
gene-POTOM_012075	0.663562	5.38043	0.161644	0.35426	6.45643	8.78515	0.24361	0.799263	0.00951635	1.33704	up	--	--	--	0.998472	0.0376242	normal	--	--	--	--	--	Biological Process: response to auxin (GO:0009733);;	K14488|1.4e-96|pop:7479218|K14488 SAUR family protein | (RefSeq) auxin-responsive protein SAUR36	Plant hormone signal transduction (ko04075)	--	--	Auxin responsive protein	Auxin-responsive protein SAUR36 OS=Arabidopsis thaliana OX=3702 GN=SAUR36 PE=2 SV=1	S	Function unknown	auxin-responsive protein SAUR36-like [Populus alba]	biological process: response to stimulus (GO:0050896)
gene-POTOM_012129	5.77491	7.20677	4.79099	5.58703	3.68302	4.93605	0.343269	1.40122	0.576613	0.321112	normal	0.869278	0.170319	normal	0.858737	0.301954	normal	0.00160058	0.803707	up	--	--	Cellular Component: cellular_component (GO:0005575);; Cellular Component: intracellular (GO:0005622);; Cellular Component: cell (GO:0005623);; Cellular Component: cytoplasm (GO:0005737);; Cellular Component: chloroplast (GO:0009507);; Cellular Component: plastid envelope (GO:0009526);; Cellular Component: plastid stroma (GO:0009532);; Cellular Component: plastid (GO:0009536);; Cellular Component:…	K22013|9.6e-150|pop:7465829|K22013 magnesium dechelatase [EC:4.99.1.10] | (RefSeq) protein STAY-GREEN 1, chloroplastic	Porphyrin and chlorophyll metabolism (ko00860)	--	--	Staygreen protein	Protein STAY-GREEN homolog, chloroplastic OS=Capsicum annuum OX=4072 GN=SGR PE=1 SV=2	S	Function unknown	protein STAY-GREEN homolog, chloroplastic-like [Populus alba]	cellular component: cell (GO:0005623);; cellular component: cell part (GO:0044464);; cellular component: organelle (GO:0043226);; cellular component: organelle part (GO:0044422);; cellular component: membrane (GO:0016020)
gene-POTOM_012146	1.18563	10.2419	0.169066	0.231279	6.58195	9.18317	0	0	0.00986921	1.33022	up	--	--	--	0.997784	0.045281	normal	--	--	--	--	--	Molecular Function: DNA binding (GO:0003677);; Molecular Function: transcription factor activity, sequence-specific DNA binding (GO:0003700);; Cellular Component: nucleus (GO:0005634);;	K09286|4.6e-30|spen:107013784|K09286 EREBP-like factor | (RefSeq) dehydration-responsive element-binding protein 1A-like	--	--	--	AP2 domain	Ethylene-responsive transcription factor ERF026 OS=Arabidopsis thaliana OX=3702 GN=ERF026 PE=2 SV=1	K	Transcription	ethylene-responsive transcription factor ERF026-like [Populus alba]	molecular function: binding (GO:0005488);; molecular function: nucleic acid binding transcription factor activity (GO:0001071);; biological process: biological regulation (GO:0065007);; cellular component: cell (GO:0005623);; cellular component: organelle (GO:0043226);; cellular component: cell part (GO:0044464)
gene-POTOM_012148	0.576882	2.51322	0.0237813	0.06608	3.03024	1.53402	0.101702	0.459225	0.0158124	1.25535	up	--	--	--	0.904228	-0.283717	normal	--	--	--	[V]	Defense mechanisms	Molecular Function: antiporter activity (GO:0015297);; Cellular Component: integral component of membrane (GO:0016021);; Molecular Function: xenobiotic transporter activity (GO:0042910);;	K03327|3.4e-289|pop:7465834|K03327 multidrug resistance protein, MATE family | (RefSeq) protein DETOXIFICATION 49	--	[R]	General function prediction only	MatE	Protein DETOXIFICATION 49 OS=Arabidopsis thaliana OX=3702 GN=DTX49 PE=2 SV=1	V	Defense mechanisms	protein DETOXIFICATION 49-like [Populus alba]	molecular function: transporter activity (GO:0005215);; biological process: localization (GO:0051179);; cellular component: membrane (GO:0016020);; cellular component: membrane part (GO:0044425)
gene-POTOM_012160	39.504	91.6492	50.5833	48.7316	51.9853	56.2569	18.2611	18.9975	0.000836091	1.07779	up	0.985469	-0.0347763	normal	0.998472	-0.0100866	normal	0.964183	0.047495	normal	[O]	Posttranslational modification, protein turnover, chaperones	Molecular Function: serine-type endopeptidase activity (GO:0004252);; Cellular Component: integral component of membrane (GO:0016021);;	K00729|2.4e-10|ghi:107900980|K00729 dolichyl-phosphate beta-glucosyltransferase [EC:2.4.1.117] | (RefSeq) dolichyl-phosphate beta-glucosyltransferase-like	N-Glycan biosynthesis (ko00510)	[T]	Signal transduction mechanisms	Rhomboid family	RHOMBOID-like protein 2 OS=Arabidopsis thaliana OX=3702 GN=RBL2 PE=1 SV=1	T	Signal transduction mechanisms	RHOMBOID-like protein 2 isoform X1 [Populus alba]	molecular function: catalytic activity (GO:0003824);; biological process: metabolic process (GO:0008152);; cellular component: membrane (GO:0016020);; cellular component: membrane part (GO:0044425)
gene-POTOM_012212	7.36984	2.31987	2.54591	2.28007	2.43761	1.78683	0	0	0.0149085	-1.16866	down	0.982782	-0.0593658	normal	0.94933	-0.249588	normal	--	--	--	[QV]	Secondary metabolites biosynthesis, transport and catabolism;; Defense mechanisms	Molecular Function: monooxygenase activity (GO:0004497);; Molecular Function: iron ion binding (GO:0005506);; Cellular Component: integral component of membrane (GO:0016021);; Molecular Function: oxidoreductase activity, acting on paired donors, with incorporation or reduction of molecular oxygen (GO:0016705);; Molecular Function: heme binding (GO:0020037);;	K15398|4.7e-310|pop:7458180|K15398 fatty acid omega-hydroxylase [EC:1.14.-.-] | (RefSeq) cytochrome P450 86A7	Cutin, suberine and wax biosynthesis (ko00073)	[QI]	Secondary metabolites biosynthesis, transport and catabolism;; Lipid transport and metabolism	Cytochrome P450	Cytochrome P450 86A22 OS=Petunia hybrida OX=4102 GN=CYP86A22 PE=1 SV=1	Q	Secondary metabolites biosynthesis, transport and catabolism	cytochrome P450 86A22 [Populus alba]	molecular function: catalytic activity (GO:0003824);; biological process: metabolic process (GO:0008152);; biological process: single-organism process (GO:0044699);; molecular function: binding (GO:0005488);; cellular component: membrane (GO:0016020);; cellular component: membrane part (GO:0044425)
gene-POTOM_012236	15.3981	14.2521	14.5989	10.702	7.64859	5.95265	5.75413	3.1491	0.986584	-0.0739504	normal	0.605031	-0.300577	normal	0.942117	-0.254304	normal	7.29086e-05	-0.720007	down	[G]	Carbohydrate transport and metabolism	Molecular Function: polygalacturonase activity (GO:0004650);; Biological Process: carbohydrate metabolic process (GO:0005975);; Cellular Component: integral component of membrane (GO:0016021);;	K01184|6.9e-29|mesc:110612661|K01184 polygalacturonase [EC:3.2.1.15] | (RefSeq) uncharacterized protein LOC110612661	Pentose and glucuronate interconversions (ko00040)	--	--	Glycosyl hydrolases family 28	Probable polygalacturonase OS=Vitis vinifera OX=29760 GN=GSVIVT00026920001 PE=1 SV=1	G	Carbohydrate transport and metabolism	hypothetical protein POPTR_003G131700 [Populus trichocarpa]	molecular function: catalytic activity (GO:0003824);; biological process: metabolic process (GO:0008152);; cellular component: membrane (GO:0016020);; cellular component: membrane part (GO:0044425)
gene-POTOM_012241	0.506192	1.77195	0.130384	0.302982	0.627368	1.26097	0	0	0.00184762	1.32988	up	--	--	--	0.744566	0.464784	normal	--	--	--	--	--	Biological Process: metal ion transport (GO:0030001);; Molecular Function: metal ion binding (GO:0046872);;	K11883|1.2e-10|nau:109216591|K11883 RNA-binding protein NOB1 | (RefSeq) RNA-binding protein NOB1 isoform X1	Ribosome biogenesis in eukaryotes (ko03008)	[P]	Inorganic ion transport and metabolism	Heavy-metal-associated domain	Heavy metal-associated isoprenylated plant protein 39 OS=Arabidopsis thaliana OX=3702 GN=HIPP39 PE=2 SV=1	P	Inorganic ion transport and metabolism	heavy metal-associated isoprenylated plant protein 39-like [Populus alba]	biological process: localization (GO:0051179);; molecular function: binding (GO:0005488)
gene-POTOM_012252	5.26785	17.6536	3.00993	3.52339	4.57964	6.19493	1.83577	2.29713	0.00016219	1.40097	up	0.928615	0.139429	normal	0.990878	0.156975	normal	0.904895	0.125131	normal	--	--	--	K03239|3.2e-15|rcu:8276560|K03239 translation initiation factor eIF-2B subunit alpha | (RefSeq) methylthioribose-1-phosphate isomerase	RNA transport (ko03013)	--	--	LURP-one-related	Protein LURP-one-related 17 OS=Arabidopsis thaliana OX=3702 GN=At5g41590 PE=2 SV=2	S	Function unknown	protein LURP-one-related 17-like [Populus alba]	--
gene-POTOM_012279	0.786597	0.798645	0.49429	0.481726	3.99235	1.05469	0.316336	0.338374	0.997499	0.02987	normal	--	--	--	0.0269795	-1.11409	down	--	--	--	--	--	Molecular Function: DNA binding (GO:0003677);; Molecular Function: transcription factor activity, sequence-specific DNA binding (GO:0003700);; Cellular Component: nucleus (GO:0005634);;	K13434|3.5e-32|tcc:18591101|K13434 pathogenesis-related genes transcriptional activator PTI6 | (RefSeq) pathogenesis-related genes transcriptional activator PTI6	Plant-pathogen interaction (ko04626)	--	--	AP2 domain	Ethylene-responsive transcription factor CRF2 OS=Arabidopsis thaliana OX=3702 GN=CRF2 PE=1 SV=1	K	Transcription	ethylene-responsive transcription factor CRF1-like [Populus alba]	molecular function: binding (GO:0005488);; molecular function: nucleic acid binding transcription factor activity (GO:0001071);; biological process: biological regulation (GO:0065007);; cellular component: cell (GO:0005623);; cellular component: organelle (GO:0043226);; cellular component: cell part (GO:0044464)
gene-POTOM_012296	10.546	148.174	1.9582	3.03408	47.9673	29.3712	0.0446073	0.695647	2.6171e-07	2.16634	up	0.960825	0.0571483	normal	0.834385	-0.392386	normal	--	--	--	--	--	Molecular Function: transcription factor activity, sequence-specific DNA binding (GO:0003700);; Cellular Component: nucleus (GO:0005634);; Molecular Function: sequence-specific DNA binding (GO:0043565);;	K13459|2.8e-18|cqi:110711488|K13459 disease resistance protein RPS2 | (RefSeq) disease resistance protein At4g27190-like isoform X1	Plant-pathogen interaction (ko04626)	--	--	WRKY DNA -binding domain	Probable WRKY transcription factor 41 OS=Arabidopsis thaliana OX=3702 GN=WRKY41 PE=1 SV=2	K	Transcription	probable WRKY transcription factor 41 [Populus alba]	molecular function: nucleic acid binding transcription factor activity (GO:0001071);; biological process: biological regulation (GO:0065007);; cellular component: cell (GO:0005623);; cellular component: organelle (GO:0043226);; cellular component: cell part (GO:0044464);; molecular function: binding (GO:0005488)
gene-POTOM_012303	3.8363	22.8056	2.92677	4.45572	11.6818	5.92558	1.73184	2.1252	0.00272959	1.45336	up	0.382477	0.398501	normal	0.803213	-0.40818	normal	0.894595	0.13759	normal	--	--	Molecular Function: DNA binding (GO:0003677);; Molecular Function: transcription factor activity, sequence-specific DNA binding (GO:0003700);; Cellular Component: nucleus (GO:0005634);;	K09286|4.1e-32|ini:109172586|K09286 EREBP-like factor | (RefSeq) ethylene-responsive transcription factor RAP2-4-like	--	--	--	AP2 domain	Ethylene-responsive transcription factor ERF061 OS=Arabidopsis thaliana OX=3702 GN=ERF061 PE=2 SV=1	K	Transcription	ethylene-responsive transcription factor ERF061 [Populus alba]	molecular function: binding (GO:0005488);; molecular function: nucleic acid binding transcription factor activity (GO:0001071);; biological process: biological regulation (GO:0065007);; cellular component: cell (GO:0005623);; cellular component: organelle (GO:0043226);; cellular component: cell part (GO:0044464)
gene-POTOM_012391	3.44228	6.89767	2.25176	2.68967	5.67431	9.49097	3.4509	4.4708	0.0309028	0.862393	up	0.778922	0.208704	normal	0.619796	0.47683	normal	0.428714	0.291983	normal	[R]	General function prediction only	Biological Process: defense response (GO:0006952);; Molecular Function: ADP binding (GO:0043531);;	K13457|1.6e-121|qsu:112007111|K13457 disease resistance protein RPM1 | (RefSeq) disease resistance protein RPM1-like	Plant-pathogen interaction (ko04626)	[T]	Signal transduction mechanisms	NB-ARC domain	Putative disease resistance protein At1g50180 OS=Arabidopsis thaliana OX=3702 GN=At1g50180 PE=3 SV=2	T	Signal transduction mechanisms	probable disease resistance RPP8-like protein 2 [Populus alba]	biological process: response to stimulus (GO:0050896);; molecular function: binding (GO:0005488)
gene-POTOM_012392	0.273199	3.20539	0.006775	0.070506	1.44323	1.97151	0.00956567	0.0150793	0.00293007	1.45519	up	--	--	--	0.996226	0.0924931	normal	--	--	--	--	--	Molecular Function: protein serine/threonine kinase activity (GO:0004674);; Molecular Function: ATP binding (GO:0005524);; Cellular Component: integral component of membrane (GO:0016021);;	K13420|7.6e-55|dzi:111291328|K13420 LRR receptor-like serine/threonine-protein kinase FLS2 [EC:2.7.11.1] | (RefSeq) probable LRR receptor-like serine/threonine-protein kinase At3g47570 isoform X1	MAPK signaling pathway - plant (ko04016);; Plant-pathogen interaction (ko04626)	--	--	Leucine rich repeat	Receptor kinase-like protein Xa21 OS=Oryza sativa subsp. indica OX=39946 GN=XA21 PE=1 SV=1	T	Signal transduction mechanisms	probable LRR receptor-like serine/threonine-protein kinase At3g47570 [Populus alba]	molecular function: catalytic activity (GO:0003824);; biological process: metabolic process (GO:0008152);; biological process: cellular process (GO:0009987);; molecular function: binding (GO:0005488);; cellular component: membrane (GO:0016020);; cellular component: membrane part (GO:0044425)
gene-POTOM_012398	10.6564	29.2132	6.19682	11.6542	14.8666	14.5308	7.40732	9.3025	3.24588e-06	1.30263	up	0.124487	0.533982	normal	0.996226	-0.0818331	normal	0.845015	0.175588	normal	--	--	Molecular Function: DNA binding (GO:0003677);; Molecular Function: transcription factor activity, sequence-specific DNA binding (GO:0003700);; Cellular Component: nucleus (GO:0005634);;	K09286|1.6e-119|pop:7465355|K09286 EREBP-like factor | (RefSeq) ethylene-responsive transcription factor 2	--	--	--	AP2 domain	Ethylene-responsive transcription factor 2 OS=Nicotiana sylvestris OX=4096 GN=ERF2 PE=2 SV=1	K	Transcription	ethylene-responsive transcription factor 2-like [Populus alba]	molecular function: binding (GO:0005488);; molecular function: nucleic acid binding transcription factor activity (GO:0001071);; biological process: biological regulation (GO:0065007);; cellular component: cell (GO:0005623);; cellular component: organelle (GO:0043226);; cellular component: cell part (GO:0044464)
gene-POTOM_012399	85.6173	369.172	27.9137	44.1861	145.077	80.2899	32.8975	89.9905	0.51376	0.620161	normal	0.767897	0.243684	normal	0.354557	-0.642825	normal	1.78485e-07	1.04855	up	--	--	Molecular Function: DNA binding (GO:0003677);; Molecular Function: transcription factor activity, sequence-specific DNA binding (GO:0003700);; Cellular Component: nucleus (GO:0005634);;	K09286|1.5e-150|pop:18097072|K09286 EREBP-like factor | (RefSeq) ethylene-responsive transcription factor ERF105	--	--	--	AP2 domain	Ethylene-responsive transcription factor ERF105 OS=Arabidopsis thaliana OX=3702 GN=ERF105 PE=2 SV=1	K	Transcription	ethylene-responsive transcription factor ERF105 [Populus alba]	molecular function: binding (GO:0005488);; molecular function: nucleic acid binding transcription factor activity (GO:0001071);; biological process: biological regulation (GO:0065007);; cellular component: cell (GO:0005623);; cellular component: organelle (GO:0043226);; cellular component: cell part (GO:0044464)
gene-POTOM_012411	3.09501	3.55393	2.20644	1.74304	3.52692	2.29997	27.5933	16.8843	0.933364	0.198036	normal	0.867655	-0.189166	normal	0.349317	-0.564828	normal	4.68544e-05	-0.626958	down	--	--	--	--	--	--	--	--	--	--	--	uncharacterized protein LOC118049129 [Populus alba]	--
gene-POTOM_012412	0.90327	0.774604	0.328254	0.47816	0.588158	0.356463	5.00621	2.5274	--	--	--	--	--	--	--	--	--	0.018342	-0.639972	down	--	--	--	--	--	--	--	--	--	--	--	hypothetical protein POPTR_003G152400 [Populus trichocarpa]	--
gene-POTOM_012459	11.8593	10.9328	11.7497	11.199	9.84831	18.834	4.67828	2.41538	0.977416	-0.0881713	normal	0.977086	-0.0473279	normal	0.222629	0.662814	normal	0.000193483	-0.752393	down	[R]	General function prediction only	Cellular Component: integral component of membrane (GO:0016021);;	K10532|3.1e-224|pop:7497568|K10532 heparan-alpha-glucosaminide N-acetyltransferase [EC:2.3.1.78] | (RefSeq) heparan-alpha-glucosaminide N-acetyltransferase	Glycosaminoglycan degradation (ko00531)	[S]	Function unknown	Protein of unknown function (DUF1624)	--	S	Function unknown	heparan-alpha-glucosaminide N-acetyltransferase-like [Populus alba]	cellular component: membrane (GO:0016020);; cellular component: membrane part (GO:0044425)
gene-POTOM_012534	22.5539	44.7314	19.8859	21.4792	24.4917	16.9286	1.11135	1.69262	0.0268789	0.858234	up	0.927519	0.106467	normal	0.140311	-0.525437	normal	0.634809	0.284089	normal	--	--	--	--	--	--	--	--	--	--	--	uncharacterized protein LOC118054475 [Populus alba]	--
gene-POTOM_012544	49.3599	62.2777	33.5026	73.2264	13.1002	43.0574	3.78531	25.3516	0.458229	0.337296	normal	6.74711e-06	0.867145	up	0.849181	0.293925	normal	0.000201549	0.873051	up	--	--	Molecular Function: DNA binding (GO:0003677);; Molecular Function: transcription factor activity, sequence-specific DNA binding (GO:0003700);; Cellular Component: nucleus (GO:0005634);; Molecular Function: protein dimerization activity (GO:0046983);;	K09264|3.1e-74|pop:18097117|K09264 MADS-box transcription factor, plant | (RefSeq) MADS-box transcription factor 14 isoform X1	--	[K]	Transcription	SRF-type transcription factor (DNA-binding and dimerisation domain)	MADS-box protein J2 OS=Solanum lycopersicum OX=4081 GN=J2 PE=1 SV=1	K	Transcription	MADS-box transcription factor 14-like isoform X4 [Populus alba]	molecular function: binding (GO:0005488);; molecular function: nucleic acid binding transcription factor activity (GO:0001071);; biological process: biological regulation (GO:0065007);; cellular component: cell (GO:0005623);; cellular component: organelle (GO:0043226);; cellular component: cell part (GO:0044464)
gene-POTOM_012556	5.65457	6.19193	6.77462	4.98751	6.45932	3.91725	76.6609	60.4441	0.985711	0.114996	normal	0.261395	-0.352418	normal	0.0486922	-0.676681	down	0.2707	-0.300991	normal	--	--	Cellular Component: cellular_component (GO:0005575);; Cellular Component: intracellular (GO:0005622);; Cellular Component: cell (GO:0005623);; Cellular Component: nucleus (GO:0005634);; Cellular Component: organelle (GO:0043226);; Cellular Component: membrane-bounded organelle (GO:0043227);; Cellular Component: intracellular organelle (GO:0043229);; Cellular Component: intracellular membrane-boun…	K14972|1.6e-17|qsu:112038366|K14972 PAX-interacting protein 1 | (RefSeq) mediator of RNA polymerase II transcription subunit 15a-like isoform X1	--	--	--	MYND finger	F-box protein At1g67340 OS=Arabidopsis thaliana OX=3702 GN=At1g67340 PE=1 SV=1	S	Function unknown	F-box protein At1g67340-like [Populus alba]	cellular component: cell (GO:0005623);; cellular component: cell part (GO:0044464);; cellular component: organelle (GO:0043226)
gene-POTOM_012561	2.81275	1.61656	3.02001	2.96484	2.68665	2.87951	0.60782	0.368906	0.0324542	-0.696115	down	0.997561	-0.00960604	normal	0.998472	0.028108	normal	0.393348	-0.38141	normal	--	--	--	--	--	--	--	Protein of unknown function (DUF493)	--	S	Function unknown	uncharacterized protein LOC118054504 [Populus alba]	--
gene-POTOM_012605	60.4757	26.4967	24.1712	20.7041	64.5401	25.4867	4.00514	0.827994	0.000225906	-1.04744	down	0.97929	-0.0602249	normal	0.000894349	-1.11614	down	2.09922e-14	-1.49995	down	[Q]	Secondary metabolites biosynthesis, transport and catabolism	Biological Process: biosynthetic process (GO:0009058);; Molecular Function: transferase activity, transferring acyl groups other than amino-acyl groups (GO:0016747);;	K00660|5.5e-220|pop:7493199|K00660 chalcone synthase [EC:2.3.1.74] | (RefSeq) chalcone synthase 1	Flavonoid biosynthesis (ko00941);; Circadian rhythm - plant (ko04712)	--	--	Chalcone and stilbene synthases, N-terminal domain	Chalcone synthase 1 OS=Camellia sinensis OX=4442 GN=CHS1 PE=2 SV=1	H	Coenzyme transport and metabolism	chalcone synthase 1-like [Populus alba]	biological process: metabolic process (GO:0008152);; molecular function: catalytic activity (GO:0003824)
gene-POTOM_012606	16.7596	9.18658	6.438	6.00789	11.069	5.73723	8.48499	2.83135	0.000672337	-0.787252	down	0.995988	-0.0168404	normal	0.130192	-0.753083	normal	6.04285e-10	-1.17478	down	[Q]	Secondary metabolites biosynthesis, transport and catabolism	Biological Process: biosynthetic process (GO:0009058);; Molecular Function: transferase activity, transferring acyl groups other than amino-acyl groups (GO:0016747);;	K00660|2.7e-222|pop:7493198|K00660 chalcone synthase [EC:2.3.1.74] | (RefSeq) chalcone synthase 1	Flavonoid biosynthesis (ko00941);; Circadian rhythm - plant (ko04712)	--	--	Chalcone and stilbene synthases, N-terminal domain	Chalcone synthase 1 OS=Camellia sinensis OX=4442 GN=CHS1 PE=2 SV=1	H	Coenzyme transport and metabolism	PREDICTED: chalcone synthase 1 [Populus euphratica]	biological process: metabolic process (GO:0008152);; molecular function: catalytic activity (GO:0003824)
gene-POTOM_012625	0.518367	0.270399	0.61297	0.207072	0.398974	0.146815	0.0859513	0.0143857	0.28097	-0.698637	normal	0.0009361	-0.823527	down	0.169791	-0.845951	normal	--	--	--	[T]	Signal transduction mechanisms	Molecular Function: ATP binding (GO:0005524);; Cellular Component: integral component of membrane (GO:0016021);; Molecular Function: ATPase activity (GO:0016887);;	K08712|5.9e-142|gsl:Gasu_29800|K08712 ATP-binding cassette, subfamily G (WHITE), member 2, SNQ2 | (RefSeq) ABC transporter, ATP-binding protein	ABC transporters (ko02010)	[Q]	Secondary metabolites biosynthesis, transport and catabolism	ABC-2 type transporter	Pleiotropic drug resistance protein 1 OS=Nicotiana tabacum OX=4097 GN=PDR1 PE=2 SV=1	Q	Secondary metabolites biosynthesis, transport and catabolism	pleiotropic drug resistance protein 1-like [Populus alba]	molecular function: binding (GO:0005488);; cellular component: membrane (GO:0016020);; cellular component: membrane part (GO:0044425);; molecular function: catalytic activity (GO:0003824)
gene-POTOM_012652	4.57794	36.3746	1.85652	5.51508	34.1803	47.8035	3.80202	4.9834	0.000266118	1.66425	up	3.54309e-06	0.998012	up	0.996226	0.0740753	normal	0.555394	0.28177	normal	--	--	Molecular Function: transcription factor activity, sequence-specific DNA binding (GO:0003700);; Cellular Component: nucleus (GO:0005634);; Molecular Function: sequence-specific DNA binding (GO:0043565);;	K18834|3.8e-17|fve:101291408|K18834 WRKY transcription factor 1 | (RefSeq) WRKY transcription factor 1	Plant-pathogen interaction (ko04626)	--	--	WRKY DNA -binding domain	Probable WRKY transcription factor 40 OS=Arabidopsis thaliana OX=3702 GN=WRKY40 PE=1 SV=1	K	Transcription	putative WRKY transcription factor [Populus alba var. pyramidalis]	molecular function: nucleic acid binding transcription factor activity (GO:0001071);; biological process: biological regulation (GO:0065007);; cellular component: cell (GO:0005623);; cellular component: organelle (GO:0043226);; cellular component: cell part (GO:0044464);; molecular function: binding (GO:0005488)
gene-POTOM_012655	5.222	4.03206	1.20024	2.03537	2.87013	3.86235	0.897832	1.21713	0.938532	-0.259198	normal	0.012758	0.592416	up	0.533664	0.331522	normal	0.418669	0.324122	normal	[V]	Defense mechanisms	Molecular Function: ATP binding (GO:0005524);; Cellular Component: integral component of membrane (GO:0016021);; Molecular Function: ATPase activity (GO:0016887);; Molecular Function: ATPase activity, coupled to transmembrane movement of substances (GO:0042626);;	K05674|0.0e+00|pop:7493232|K05674 ATP-binding cassette, subfamily C (CFTR/MRP), member 10 | (RefSeq) ABC transporter C family member 13 isoform X1	ABC transporters (ko02010)	[Q]	Secondary metabolites biosynthesis, transport and catabolism	ABC transporter transmembrane region	ABC transporter C family member 13 OS=Arabidopsis thaliana OX=3702 GN=ABCC13 PE=2 SV=3	Q	Secondary metabolites biosynthesis, transport and catabolism	ABC transporter C family member 13 isoform X1 [Populus alba]	molecular function: binding (GO:0005488);; cellular component: membrane (GO:0016020);; cellular component: membrane part (GO:0044425);; molecular function: catalytic activity (GO:0003824);; molecular function: transporter activity (GO:0005215);; biological process: localization (GO:0051179)
[truncated: 1,787 more rows]

## Sheet: Table S4
Table S4 GO enrichment analysis of all DEGs from diploids and tetraploids.
GO Term (level1)	ID	Description	GeneRatio	BgRatio	enrich_factor	pvalue	qvalue	geneID	Count
Biological Process	GO:0010088	phloem development	12/838	29/25047	12.37	5.59384e-11	4.65761e-08	gene-POTOM_002629/gene-POTOM_002630/gene-POTOM_002631/gene-POTOM_002632/gene-POTOM_002634/gene-POTOM_006203/gene-POTOM_006209/gene-POTOM_035523/gene-POTOM_035525/gene-POTOM_037482/gene-POTOM_037484/gene-POTOM_042149	12
[truncated: 1,661 more rows]

## Sheet: Table S5
Table S5 KEGG enrichment analysis of all DEGs from diploids and tetraploids.
KEGG_A_class	KEGG_B_class	Pathway	Pathway ID	GeneRatio	BgRatio	Rich factor	Pvalue	Qvalue	Gene ID	KEGG_Orthology
[truncated: 115 more rows]

## Sheet: Table S6
Table S6 The expression levels of 36 DEGs involved in lignin biosynthesis.
[truncated: 37 more rows]

## Sheet: Table S7
Table S7 The expression levels of 94 DEGs involved in plant hormone signal transduction.
[truncated: 95 more rows]

## Sheet: Table S8
Table S8 List of differentially expressed TFs in diploids and tetraploids
[truncated: 262 more rows]

[truncated: 3 more sheets: Table S9, Table S10, Table S11]
